# Supplementary material for: Environmental heterogeneity can tip the population genetics of range expansions
Source: eLife. 2019 Apr 12;8:e44359. doi: 10.7554/eLife.44359 (PMC6513619; doi:10.7554/eLife.44359)
Supplement: Figure 1—figure supplement 2—source data 1. [file elife-44359-fig1-figsupp2-data1.zip]

Archive with 5 entries (5 files):
- run2-1.csv
- run2-2.csv
- run2-3.csv
- run2-4.csv
- run2-5.csv
