# Supplementary material for: Environmental heterogeneity can tip the population genetics of range expansions
Source: eLife. 2019 Apr 12;8:e44359. doi: 10.7554/eLife.44359 (PMC6513619; doi:10.7554/eLife.44359)
Supplement: Figure 1—figure supplement 2—source data 1. [file elife-44359-fig1-figsupp2-data1.zip › run2-1.csv]

Scan Parameters
Scan Type	Standard Scan
ID	0
Stylus	Radius: 12.5 �m
Length	10000.0 um
Duration	122 sec
Resolution	0.273 um/sample
Force	2.00 mg
Measurement Range	524 um
Profile	Hills&Valleys
Display Range	Auto
R. Cursor	Pos: 100.0 um Width: 0.0 um
M. Cursor	Pos: 500.0 um Width: 0.0 um
Scan Data
Lateral um	Raw Angstrom
0.0	20.0
0.3	15.1
0.5	13.1
0.8	6.0
1.1	3.4
1.4	-3.3
1.6	-5.0
1.9	-4.0
2.2	-8.2
2.5	-21.6
2.7	-32.4
3.0	-40.9
3.3	-40.9
3.6	-43.0
3.8	-46.1
4.1	-49.6
4.4	-52.9
4.6	-49.3
4.9	-48.9
5.2	-50.2
5.5	-65.9
5.7	-88.0
6.0	-98.7
6.3	-102.4
6.6	-108.8
6.8	-123.0
7.1	-140.3
7.4	-144.5
7.7	-128.1
7.9	-115.2
8.2	-105.1
8.5	-103.9
8.7	-107.6
9.0	-107.0
9.3	-104.0
9.6	-106.8
9.8	-125.8
10.1	-138.8
10.4	-134.2
10.7	-127.1
10.9	-126.1
11.2	-141.7
11.5	-171.8
11.7	-187.4
12.0	-187.5
12.3	-185.8
12.6	-196.9
12.8	-213.9
13.1	-232.9
13.4	-231.5
13.7	-212.5
13.9	-205.6
14.2	-212.3
14.5	-226.0
14.8	-228.9
15.0	-225.8
15.3	-233.2
15.6	-245.7
15.8	-260.0
16.1	-274.2
16.4	-274.0
16.7	-272.7
16.9	-277.7
17.2	-285.7
17.5	-288.0
17.8	-287.1
18.0	-284.6
18.3	-281.3
18.6	-284.6
18.9	-291.2
19.1	-292.4
19.4	-297.3
19.7	-310.5
19.9	-313.9
20.2	-305.0
20.5	-296.8
20.8	-296.4
21.0	-306.9
21.3	-322.4
21.6	-319.5
21.9	-300.0
22.1	-286.6
22.4	-290.8
22.7	-304.2
23.0	-314.7
23.2	-309.6
23.5	-303.2
23.8	-316.7
24.0	-339.9
24.3	-346.4
24.6	-350.3
24.9	-359.3
25.1	-370.2
25.4	-388.2
25.7	-402.0
26.0	-399.1
26.2	-387.4
26.5	-392.0
26.8	-411.8
27.0	-424.8
27.3	-426.5
27.6	-422.1
27.9	-421.4
28.1	-429.5
28.4	-448.4
28.7	-458.4
29.0	-449.3
29.2	-444.2
29.5	-448.3
29.8	-457.0
30.1	-467.6
30.3	-471.7
30.6	-465.3
30.9	-467.1
31.1	-480.0
31.4	-484.5
31.7	-477.4
32.0	-478.0
32.2	-476.0
32.5	-472.7
32.8	-469.0
33.1	-465.4
33.3	-448.6
33.6	-439.3
33.9	-434.8
34.2	-433.2
34.4	-426.5
34.7	-417.5
35.0	-408.0
35.2	-405.6
35.5	-413.9
35.8	-420.6
36.1	-419.3
36.3	-420.5
36.6	-422.9
36.9	-419.1
37.2	-419.0
37.4	-420.8
37.7	-423.6
38.0	-433.3
38.3	-446.2
38.5	-453.0
38.8	-456.1
39.1	-463.8
39.3	-473.3
39.6	-483.1
39.9	-485.7
40.2	-477.5
40.4	-470.8
40.7	-472.1
41.0	-484.3
41.3	-494.8
41.5	-503.7
41.8	-504.2
42.1	-507.0
42.3	-504.1
42.6	-498.4
42.9	-498.2
43.2	-494.4
43.4	-482.1
43.7	-466.2
44.0	-456.2
44.3	-456.7
44.5	-463.0
44.8	-465.1
45.1	-458.1
45.4	-440.0
45.6	-430.7
45.9	-433.5
46.2	-435.9
46.4	-424.4
46.7	-413.0
47.0	-409.3
47.3	-423.3
47.5	-445.9
47.8	-457.9
48.1	-456.8
48.4	-455.4
48.6	-467.4
48.9	-478.9
49.2	-489.5
49.5	-485.2
49.7	-473.4
50.0	-471.8
50.3	-489.2
50.5	-502.1
50.8	-498.3
51.1	-485.7
51.4	-476.1
51.6	-475.5
51.9	-479.7
52.2	-479.5
52.5	-470.3
52.7	-463.6
53.0	-465.4
53.3	-471.7
53.6	-479.9
53.8	-481.8
54.1	-480.2
54.4	-483.6
54.6	-496.2
54.9	-506.0
55.2	-506.9
55.5	-509.7
55.7	-513.3
56.0	-510.4
56.3	-510.9
56.6	-513.2
56.8	-516.3
57.1	-519.6
57.4	-529.5
57.7	-528.8
57.9	-529.2
58.2	-543.5
58.5	-564.4
58.7	-580.4
59.0	-586.1
59.3	-579.1
59.6	-572.5
59.8	-580.0
60.1	-587.8
60.4	-581.8
60.7	-568.8
60.9	-559.7
61.2	-560.1
61.5	-565.5
61.7	-559.8
62.0	-548.6
62.3	-541.9
62.6	-544.8
62.8	-552.7
63.1	-549.3
63.4	-526.6
63.7	-501.9
63.9	-491.3
64.2	-495.8
64.5	-494.6
64.8	-483.7
65.0	-468.4
65.3	-465.3
65.6	-475.7
65.8	-479.1
66.1	-471.8
66.4	-459.3
66.7	-465.0
66.9	-486.8
67.2	-509.0
67.5	-523.1
67.8	-525.1
68.0	-527.1
68.3	-535.8
68.6	-547.5
68.9	-546.4
69.1	-538.6
69.4	-541.2
69.7	-555.9
69.9	-576.0
70.2	-584.1
70.5	-585.3
70.8	-582.6
71.0	-584.8
71.3	-589.4
71.6	-595.0
71.9	-587.3
72.1	-579.7
72.4	-586.2
72.7	-599.7
73.0	-609.4
73.2	-616.2
73.5	-621.1
73.8	-617.9
74.0	-617.2
74.3	-618.0
74.6	-612.7
74.9	-611.4
75.1	-612.2
75.4	-614.1
75.7	-609.8
76.0	-602.4
76.2	-593.9
76.5	-585.5
76.8	-584.3
77.0	-580.5
77.3	-575.5
77.6	-563.5
77.9	-555.3
78.1	-556.5
78.4	-562.6
78.7	-570.9
79.0	-586.6
79.2	-598.3
79.5	-600.3
79.8	-597.0
80.1	-597.9
80.3	-600.8
80.6	-604.7
80.9	-608.8
81.1	-606.0
81.4	-606.5
81.7	-608.6
82.0	-618.2
82.2	-624.4
82.5	-621.6
82.8	-627.7
83.1	-631.3
83.3	-640.1
83.6	-657.7
83.9	-672.1
84.2	-677.0
84.4	-676.5
84.7	-679.8
85.0	-684.9
85.2	-684.0
85.5	-686.5
85.8	-690.8
86.1	-688.9
86.3	-683.9
86.6	-691.0
86.9	-697.3
87.2	-702.9
87.4	-700.8
87.7	-694.8
88.0	-680.5
88.3	-676.1
88.5	-677.4
88.8	-674.9
89.1	-677.2
89.3	-675.3
89.6	-671.3
89.9	-666.4
90.2	-674.8
90.4	-669.6
90.7	-657.4
91.0	-642.4
91.3	-640.5
91.5	-645.6
91.8	-654.1
92.1	-663.9
92.3	-666.9
92.6	-666.1
92.9	-663.3
93.2	-666.3
93.4	-665.6
93.7	-656.1
94.0	-656.1
94.3	-654.4
94.5	-658.7
94.8	-665.9
95.1	-667.4
95.4	-665.7
95.6	-669.2
95.9	-681.9
96.2	-691.9
96.4	-686.3
96.7	-679.5
97.0	-679.2
97.3	-689.2
97.5	-710.7
97.8	-730.0
98.1	-740.2
98.4	-744.7
98.6	-745.8
98.9	-751.7
99.2	-753.1
99.5	-745.2
99.7	-739.7
100.0	-749.2
100.3	-759.4
100.5	-762.5
100.8	-754.9
101.1	-748.8
101.4	-744.0
101.6	-746.8
101.9	-753.6
102.2	-748.6
102.5	-731.0
102.7	-721.2
103.0	-723.0
103.3	-724.3
103.6	-725.1
103.8	-725.7
104.1	-726.1
104.4	-726.3
104.6	-726.5
104.9	-719.8
105.2	-703.4
105.5	-696.2
105.7	-701.2
106.0	-705.8
106.3	-716.4
106.6	-722.9
106.8	-713.2
107.1	-708.9
107.4	-721.4
107.7	-735.1
107.9	-741.9
108.2	-744.4
108.5	-744.5
108.7	-756.7
109.0	-774.5
109.3	-787.4
109.6	-789.9
109.8	-786.7
110.1	-787.4
110.4	-790.2
110.7	-793.8
110.9	-791.0
111.2	-784.8
111.5	-784.1
111.7	-786.3
112.0	-789.9
112.3	-800.7
112.6	-808.0
112.8	-799.3
113.1	-796.1
113.4	-796.2
113.7	-784.5
113.9	-774.1
114.2	-771.9
114.5	-767.4
114.8	-755.4
115.0	-753.6
115.3	-757.4
115.6	-764.0
115.8	-771.5
116.1	-779.1
116.4	-779.4
116.7	-775.8
116.9	-783.7
117.2	-790.6
117.5	-789.8
117.8	-798.2
118.0	-804.3
118.3	-808.7
118.6	-811.9
118.9	-807.5
119.1	-799.4
119.4	-803.2
119.7	-813.3
119.9	-812.4
120.2	-812.5
120.5	-806.4
120.8	-804.2
121.0	-810.8
121.3	-821.8
121.6	-814.2
121.9	-803.8
122.1	-799.4
122.4	-805.3
122.7	-809.5
123.0	-812.6
123.2	-808.0
123.5	-799.8
123.8	-796.8
124.0	-810.4
124.3	-818.3
124.6	-822.8
124.9	-831.7
125.1	-842.4
125.4	-846.5
125.7	-846.9
126.0	-845.2
126.2	-849.2
126.5	-856.0
126.8	-863.8
127.0	-864.9
127.3	-862.3
127.6	-857.9
127.9	-852.8
128.1	-854.5
128.4	-859.7
128.7	-859.6
129.0	-856.8
129.2	-859.4
129.5	-864.7
129.8	-871.1
130.1	-864.1
130.3	-864.0
130.6	-867.5
130.9	-866.0
131.1	-855.2
131.4	-846.9
131.7	-840.6
132.0	-835.7
132.2	-838.8
132.5	-839.1
132.8	-824.4
133.1	-809.6
133.3	-809.1
133.6	-809.7
133.9	-804.0
134.2	-802.2
134.4	-802.5
134.7	-803.9
135.0	-812.6
135.2	-824.5
135.5	-823.9
135.8	-823.3
136.1	-836.2
136.3	-848.7
136.6	-853.4
136.9	-860.2
137.2	-861.1
137.4	-865.3
137.7	-877.8
138.0	-900.5
138.3	-907.0
138.5	-904.2
138.8	-903.4
139.1	-903.8
139.3	-911.4
139.6	-929.1
139.9	-937.6
140.2	-933.7
140.4	-930.2
140.7	-933.9
141.0	-941.2
141.3	-949.8
141.5	-951.9
141.8	-950.3
142.1	-940.2
142.3	-932.8
142.6	-934.3
142.9	-940.3
143.2	-935.0
143.4	-930.6
143.7	-927.1
144.0	-924.2
144.3	-915.3
144.5	-910.4
144.8	-908.0
145.1	-907.2
145.4	-900.5
145.6	-891.2
145.9	-881.1
146.2	-871.4
146.4	-862.5
146.7	-861.4
147.0	-864.6
147.3	-863.2
147.5	-859.3
147.8	-854.5
148.1	-856.1
148.4	-861.2
148.6	-867.7
148.9	-874.5
149.2	-874.3
149.5	-870.3
149.7	-871.3
150.0	-881.6
150.3	-896.2
150.5	-905.3
150.8	-904.1
151.1	-897.4
151.4	-908.5
151.6	-928.2
151.9	-944.5
152.2	-937.7
152.5	-925.6
152.7	-918.3
153.0	-920.8
153.3	-935.0
153.6	-941.2
153.8	-935.8
154.1	-938.1
154.4	-951.1
154.6	-968.8
154.9	-974.4
155.2	-973.0
155.5	-974.8
155.7	-984.8
156.0	-998.6
156.3	-1006.6
156.6	-1004.3
156.8	-1003.3
157.1	-1016.5
157.4	-1036.4
157.7	-1045.0
157.9	-1033.5
158.2	-1012.1
158.5	-993.6
158.7	-991.4
159.0	-991.4
159.3	-985.8
159.6	-977.7
159.8	-975.5
160.1	-983.4
160.4	-989.3
160.7	-987.1
160.9	-974.0
161.2	-962.7
161.5	-959.8
161.7	-961.7
162.0	-959.3
162.3	-954.8
162.6	-949.5
162.8	-950.8
163.1	-955.6
163.4	-955.2
163.7	-952.0
163.9	-947.6
164.2	-942.8
164.5	-951.6
164.8	-960.4
165.0	-961.7
165.3	-965.8
165.6	-977.7
165.8	-992.9
166.1	-1002.2
166.4	-1007.5
166.7	-1010.4
166.9	-1011.8
167.2	-1018.9
167.5	-1028.7
167.8	-1032.4
168.0	-1039.4
168.3	-1047.5
168.6	-1049.1
168.9	-1053.7
169.1	-1059.5
169.4	-1059.0
169.7	-1048.3
169.9	-1039.7
170.2	-1039.5
170.5	-1043.8
170.8	-1050.3
171.0	-1050.7
171.3	-1041.1
171.6	-1026.9
171.9	-1024.6
172.1	-1028.9
172.4	-1029.7
172.7	-1015.1
173.0	-1000.0
173.2	-999.2
173.5	-1006.1
173.8	-1016.6
174.0	-1014.9
174.3	-1000.1
174.6	-985.9
174.9	-986.6
175.1	-995.3
175.4	-1000.8
175.7	-990.8
176.0	-973.2
176.2	-966.3
176.5	-972.3
176.8	-978.0
177.0	-983.2
177.3	-981.1
177.6	-981.8
177.9	-990.8
178.1	-996.8
178.4	-994.1
178.7	-986.9
179.0	-991.3
179.2	-1001.5
179.5	-1014.2
179.8	-1020.5
180.1	-1023.0
180.3	-1023.2
180.6	-1035.7
180.9	-1053.8
181.1	-1066.9
181.4	-1069.7
181.7	-1073.5
182.0	-1084.2
182.2	-1098.0
182.5	-1105.6
182.8	-1102.6
183.1	-1094.3
183.3	-1097.0
183.6	-1105.5
183.9	-1116.5
184.2	-1121.3
184.4	-1115.8
184.7	-1111.8
185.0	-1115.6
185.2	-1109.9
185.5	-1099.5
185.8	-1094.1
186.1	-1098.5
186.3	-1107.7
186.6	-1112.2
186.9	-1100.5
187.2	-1087.5
187.4	-1081.5
187.7	-1086.5
188.0	-1083.5
188.3	-1069.8
188.5	-1057.9
188.8	-1048.0
189.1	-1053.2
189.3	-1066.2
189.6	-1069.0
189.9	-1059.4
190.2	-1050.5
190.4	-1049.4
190.7	-1059.3
191.0	-1067.6
191.3	-1061.0
191.5	-1053.7
191.8	-1053.2
192.1	-1063.1
192.3	-1077.9
192.6	-1080.8
192.9	-1083.8
193.2	-1086.7
193.4	-1089.3
193.7	-1091.6
194.0	-1093.5
194.3	-1095.1
194.5	-1096.4
194.8	-1097.5
195.1	-1111.8
195.4	-1125.4
195.6	-1124.3
195.9	-1122.1
196.2	-1126.1
196.4	-1133.2
196.7	-1141.5
197.0	-1143.0
197.3	-1134.2
197.5	-1127.1
197.8	-1134.9
198.1	-1150.1
198.4	-1154.8
198.6	-1146.7
198.9	-1132.5
199.2	-1122.6
199.5	-1122.5
199.7	-1127.7
200.0	-1128.6
200.3	-1120.4
200.5	-1121.3
200.8	-1127.2
201.1	-1135.2
201.4	-1143.7
201.6	-1145.3
201.9	-1143.0
202.2	-1138.8
202.5	-1133.9
202.7	-1135.6
203.0	-1134.1
203.3	-1137.7
203.6	-1150.4
203.8	-1160.5
204.1	-1168.3
204.4	-1167.8
204.6	-1156.0
204.9	-1139.1
205.2	-1127.3
205.5	-1125.8
205.7	-1123.3
206.0	-1120.4
206.3	-1117.5
206.6	-1114.8
206.8	-1119.1
207.1	-1126.8
207.4	-1129.2
207.7	-1128.4
207.9	-1126.1
208.2	-1129.8
208.5	-1143.2
208.7	-1160.8
209.0	-1172.7
209.3	-1167.3
209.6	-1159.7
209.8	-1164.8
210.1	-1169.8
210.4	-1174.2
210.7	-1178.1
210.9	-1181.5
211.2	-1190.9
211.5	-1196.3
211.7	-1192.4
212.0	-1183.8
212.3	-1180.0
212.6	-1192.5
212.8	-1206.1
213.1	-1205.9
213.4	-1191.6
213.7	-1184.1
213.9	-1194.4
214.2	-1213.4
214.5	-1215.5
214.8	-1201.8
215.0	-1187.2
215.3	-1180.0
215.6	-1177.2
215.8	-1177.0
216.1	-1178.2
216.4	-1173.3
216.7	-1172.3
216.9	-1180.1
217.2	-1185.3
217.5	-1182.2
217.8	-1174.7
218.0	-1172.1
218.3	-1172.4
218.6	-1174.2
218.9	-1176.6
219.1	-1179.3
219.4	-1181.9
219.7	-1184.2
219.9	-1186.2
220.2	-1187.9
220.5	-1189.4
220.8	-1190.6
221.0	-1191.6
221.3	-1192.3
221.6	-1192.9
221.9	-1193.4
222.1	-1200.5
222.4	-1210.7
222.7	-1221.7
223.0	-1232.5
223.2	-1235.5
223.5	-1234.3
223.8	-1237.5
224.0	-1243.0
224.3	-1242.4
224.6	-1238.8
224.9	-1233.7
225.1	-1234.9
225.4	-1239.4
225.7	-1245.4
226.0	-1245.0
226.2	-1234.5
226.5	-1232.8
226.8	-1235.9
227.0	-1241.3
227.3	-1247.7
227.6	-1247.3
227.9	-1243.4
228.1	-1244.5
228.4	-1248.3
228.7	-1253.3
229.0	-1258.5
229.2	-1256.7
229.5	-1251.4
229.8	-1251.2
230.1	-1260.5
230.3	-1267.5
230.6	-1266.1
230.9	-1267.0
231.1	-1269.0
231.4	-1264.8
231.7	-1264.3
232.0	-1259.1
232.2	-1258.4
232.5	-1266.9
232.8	-1279.8
233.1	-1287.3
233.3	-1291.5
233.6	-1293.5
233.9	-1294.3
234.2	-1294.3
234.4	-1293.9
234.7	-1293.4
235.0	-1286.0
235.2	-1282.3
235.5	-1280.8
235.8	-1280.5
236.1	-1281.0
236.3	-1275.1
236.6	-1266.2
236.9	-1269.8
237.2	-1273.1
237.4	-1276.0
237.7	-1278.4
238.0	-1273.8
238.3	-1265.7
238.5	-1263.0
238.8	-1270.1
239.1	-1282.0
239.3	-1295.6
239.6	-1302.4
239.9	-1305.1
240.2	-1312.0
240.4	-1320.9
240.7	-1323.3
241.0	-1322.1
241.3	-1325.8
241.5	-1325.2
241.8	-1322.2
242.1	-1318.2
242.3	-1320.7
242.6	-1319.8
242.9	-1323.8
243.2	-1323.4
243.4	-1320.7
243.7	-1317.0
244.0	-1319.7
244.3	-1319.0
244.5	-1316.4
244.8	-1313.0
245.1	-1309.5
245.4	-1312.9
245.6	-1319.7
245.9	-1327.8
246.2	-1336.1
246.4	-1337.2
246.7	-1341.0
247.0	-1346.0
247.3	-1344.6
247.5	-1339.9
247.8	-1340.4
248.1	-1343.7
248.4	-1341.5
248.6	-1343.3
248.9	-1353.8
249.2	-1361.5
249.5	-1373.8
249.7	-1387.8
250.0	-1388.2
250.3	-1381.3
250.5	-1384.4
250.8	-1385.9
251.1	-1386.5
251.4	-1386.5
251.6	-1379.6
251.9	-1369.3
252.2	-1378.2
252.5	-1396.7
252.7	-1398.9
253.0	-1392.2
253.3	-1387.9
253.6	-1385.2
253.8	-1383.6
254.1	-1382.7
254.4	-1375.4
254.6	-1365.3
254.9	-1367.9
255.2	-1383.7
255.5	-1398.9
255.7	-1399.1
256.0	-1398.0
256.3	-1396.4
256.6	-1394.5
256.8	-1392.6
257.1	-1384.2
257.4	-1372.8
257.7	-1367.4
257.9	-1385.8
258.2	-1408.8
258.5	-1426.0
258.7	-1432.1
259.0	-1425.1
259.3	-1418.3
259.6	-1425.5
259.8	-1439.8
260.1	-1443.3
260.4	-1440.8
260.7	-1435.3
260.9	-1442.0
261.2	-1461.5
261.5	-1486.5
261.7	-1492.4
262.0	-1487.7
262.3	-1484.4
262.6	-1488.7
262.8	-1490.1
263.1	-1496.6
263.4	-1498.7
263.7	-1498.1
263.9	-1503.0
264.2	-1517.1
264.5	-1521.8
264.8	-1514.3
265.0	-1507.6
265.3	-1501.7
265.6	-1490.0
265.8	-1482.8
266.1	-1478.4
266.4	-1475.9
266.7	-1474.6
266.9	-1474.0
267.2	-1467.2
267.5	-1464.1
267.8	-1470.1
268.0	-1480.5
268.3	-1485.7
268.6	-1487.8
268.9	-1481.4
269.1	-1470.9
269.4	-1465.7
269.7	-1470.3
269.9	-1473.3
270.2	-1475.0
270.5	-1476.1
270.8	-1476.7
271.0	-1476.9
271.3	-1477.0
271.6	-1470.3
271.9	-1467.1
272.1	-1472.8
272.4	-1476.1
272.7	-1471.2
273.0	-1462.2
273.2	-1458.3
273.5	-1457.6
273.8	-1465.2
274.0	-1476.8
274.3	-1476.3
274.6	-1476.0
274.9	-1482.6
275.1	-1485.7
275.4	-1486.7
275.7	-1486.4
276.0	-1485.6
276.2	-1491.2
276.5	-1506.5
276.8	-1526.0
277.0	-1532.9
277.3	-1532.6
277.6	-1535.1
277.9	-1538.9
278.1	-1549.9
278.4	-1557.2
278.7	-1555.4
279.0	-1555.4
279.2	-1549.8
279.5	-1548.2
279.8	-1548.9
280.1	-1550.8
280.3	-1553.2
280.6	-1555.7
280.9	-1564.7
281.1	-1570.0
281.4	-1559.4
281.7	-1547.7
282.0	-1536.3
282.2	-1525.9
282.5	-1523.5
282.8	-1525.5
283.1	-1516.4
283.3	-1508.6
283.6	-1508.8
283.9	-1513.3
284.2	-1519.8
284.4	-1526.9
284.7	-1520.3
285.0	-1506.9
285.2	-1504.3
285.5	-1500.8
285.8	-1490.5
286.1	-1484.0
286.3	-1486.6
286.6	-1494.0
286.9	-1510.1
287.2	-1523.1
287.4	-1519.9
287.7	-1508.4
288.0	-1499.9
288.3	-1493.7
288.5	-1495.8
288.8	-1495.5
289.1	-1494.0
289.3	-1491.9
289.6	-1503.1
289.9	-1520.6
290.2	-1533.6
290.4	-1543.1
290.7	-1543.4
291.0	-1538.8
291.3	-1538.5
291.5	-1547.4
291.8	-1547.0
292.1	-1541.7
292.3	-1540.9
292.6	-1542.6
292.9	-1552.2
293.2	-1558.6
293.4	-1556.1
293.7	-1542.3
294.0	-1530.2
294.3	-1526.6
294.5	-1527.7
294.8	-1524.7
295.1	-1526.3
295.4	-1530.3
295.6	-1535.2
295.9	-1540.4
296.2	-1531.9
296.4	-1516.6
296.7	-1512.2
297.0	-1514.0
297.3	-1512.3
297.5	-1508.8
297.8	-1497.8
298.1	-1483.7
298.4	-1482.3
298.6	-1487.9
298.9	-1490.0
299.2	-1483.4
299.5	-1472.7
299.7	-1473.9
300.0	-1488.2
300.3	-1495.0
300.5	-1497.3
300.8	-1497.0
301.1	-1502.1
301.4	-1509.7
301.6	-1511.3
301.9	-1503.0
302.2	-1489.9
302.5	-1481.9
302.7	-1490.6
303.0	-1501.0
303.3	-1504.8
303.6	-1491.4
303.8	-1476.4
304.1	-1475.0
304.4	-1481.1
304.6	-1484.0
304.9	-1478.3
305.2	-1468.4
305.5	-1470.4
305.7	-1485.3
306.0	-1499.3
306.3	-1498.5
306.6	-1483.0
306.8	-1474.3
307.1	-1476.4
307.4	-1491.0
307.7	-1497.7
307.9	-1486.4
308.2	-1466.2
308.5	-1456.0
308.7	-1458.8
309.0	-1461.5
309.3	-1457.3
309.6	-1449.7
309.8	-1440.8
310.1	-1438.6
310.4	-1440.1
310.7	-1436.8
310.9	-1424.4
311.2	-1414.8
311.5	-1420.7
311.7	-1427.9
312.0	-1428.5
312.3	-1418.8
312.6	-1404.3
312.8	-1388.2
313.1	-1392.7
313.4	-1401.0
313.7	-1397.5
313.9	-1387.8
314.2	-1382.2
314.5	-1386.0
314.8	-1401.2
315.0	-1408.0
315.3	-1403.1
315.6	-1385.6
315.8	-1376.0
316.1	-1378.0
316.4	-1379.4
316.7	-1367.0
316.9	-1348.0
317.2	-1340.3
317.5	-1339.2
317.8	-1341.7
318.0	-1339.3
318.3	-1327.6
318.6	-1318.6
318.9	-1318.4
319.1	-1329.6
319.4	-1332.6
319.7	-1324.4
319.9	-1317.5
320.2	-1311.7
320.5	-1313.7
320.8	-1313.0
321.0	-1304.1
321.3	-1298.3
321.6	-1294.5
321.9	-1292.1
322.1	-1290.5
322.4	-1296.3
322.7	-1298.9
323.0	-1292.8
323.2	-1289.3
323.5	-1287.4
323.8	-1279.7
324.0	-1276.3
324.3	-1275.3
324.6	-1275.8
324.9	-1277.0
325.1	-1278.5
325.4	-1280.0
325.7	-1281.5
326.0	-1282.8
326.2	-1283.9
326.5	-1278.2
326.8	-1262.4
327.0	-1255.9
327.3	-1248.0
327.6	-1246.7
327.9	-1249.1
328.1	-1246.4
328.4	-1241.4
328.7	-1242.1
329.0	-1245.8
329.2	-1237.4
329.5	-1229.9
329.8	-1216.7
330.1	-1208.1
330.3	-1209.2
330.6	-1215.5
330.9	-1210.8
331.1	-1200.4
331.4	-1194.4
331.7	-1184.6
332.0	-1173.3
332.2	-1142.0
332.5	-1035.0
332.8	-848.0
333.1	-584.6
333.3	-285.6
333.6	17.7
333.9	294.9
334.2	497.9
334.4	566.0
334.7	362.1
335.0	-416.3
335.2	-1991.0
335.5	-4450.8
335.8	-7806.5
336.1	-12033.5
336.3	-17042.7
336.6	-22709.9
336.9	-28955.1
337.2	-35700.6
337.4	-42842.2
337.7	-50342.3
338.0	-58135.2
338.3	-66164.6
338.5	-74369.9
338.8	-82699.2
339.1	-91122.6
339.3	-99624.0
339.6	-108202.7
339.9	-116839.3
340.2	-125505.6
340.4	-134198.2
340.7	-142913.0
341.0	-151646.5
341.3	-160402.0
341.5	-169199.9
341.8	-177994.4
342.1	-186767.9
342.3	-195532.6
342.6	-204282.3
342.9	-213021.3
343.2	-221773.0
343.4	-230528.8
343.7	-239263.7
344.0	-247985.8
344.3	-256740.9
344.5	-265504.0
344.8	-274301.4
345.1	-283104.6
345.4	-291917.9
345.6	-300763.1
345.9	-309750.4
346.2	-318841.2
346.4	-328128.6
346.7	-337627.9
347.0	-347332.4
347.3	-357284.2
347.5	-367326.8
347.8	-377544.6
348.1	-387735.1
348.4	-397858.9
348.6	-407872.7
348.9	-417815.0
349.2	-427597.3
349.5	-437378.5
349.7	-447425.1
350.0	-457605.9
350.3	-467807.2
350.5	-478107.6
350.8	-488670.0
351.1	-499408.2
351.4	-510243.4
351.6	-521213.6
351.9	-532416.9
352.2	-543768.2
352.5	-555292.1
352.7	-567022.6
353.0	-578641.1
353.3	-590307.0
353.6	-601813.6
353.8	-613350.3
354.1	-624720.9
354.4	-636040.5
354.6	-647286.9
354.9	-658601.5
355.2	-669954.2
355.5	-681272.6
355.7	-692594.2
356.0	-703925.3
356.3	-715262.0
356.6	-726501.0
356.8	-737708.2
357.1	-748974.8
357.4	-760285.1
357.7	-771641.0
357.9	-782872.2
358.2	-794091.2
358.5	-805191.4
358.7	-816379.1
359.0	-827470.1
359.3	-838614.2
359.6	-849720.0
359.8	-860721.3
360.1	-871610.0
360.4	-882685.4
360.7	-893631.3
360.9	-904750.7
361.2	-915918.4
361.5	-927083.8
361.7	-938247.0
362.0	-949367.7
362.3	-960461.1
362.6	-971664.8
362.8	-982809.7
363.1	-994051.0
363.4	-1005398.0
363.7	-1016821.1
363.9	-1028278.9
364.2	-1039632.5
364.5	-1051063.5
364.8	-1062448.7
365.0	-1073792.5
365.3	-1085026.3
365.6	-1096154.9
365.8	-1106570.5
366.1	-1115951.1
366.4	-1124178.2
366.7	-1131499.4
366.9	-1138622.7
367.2	-1145834.4
367.5	-1153416.3
367.8	-1161331.5
368.0	-1169455.9
368.3	-1177721.2
368.6	-1186376.4
368.9	-1196044.1
369.1	-1207717.8
369.4	-1221316.2
369.7	-1235710.6
369.9	-1250366.6
370.2	-1264763.9
370.5	-1278977.6
370.8	-1292671.9
371.0	-1306053.1
371.3	-1319025.9
371.6	-1331722.9
371.9	-1344080.7
372.1	-1356035.6
372.4	-1367898.2
372.7	-1379472.1
373.0	-1390908.0
373.2	-1402101.6
373.5	-1413538.2
373.8	-1424890.0
374.0	-1436188.5
374.3	-1447561.9
374.6	-1458892.5
374.9	-1470287.8
375.1	-1481451.9
375.4	-1492846.9
375.7	-1504274.3
376.0	-1515773.1
376.2	-1527218.1
376.5	-1538640.0
376.8	-1549909.1
377.0	-1561148.2
377.3	-1572311.2
377.6	-1583365.2
377.9	-1594502.1
378.1	-1605496.3
378.4	-1616512.5
378.7	-1627583.8
379.0	-1638576.0
379.2	-1649631.2
379.5	-1660787.4
379.8	-1671923.5
380.1	-1682868.6
380.3	-1693369.9
380.6	-1703095.4
380.9	-1711728.1
381.1	-1719075.2
381.4	-1725112.5
381.7	-1729994.4
382.0	-1733974.0
382.2	-1737305.5
382.5	-1740164.8
382.8	-1742646.5
383.1	-1744774.8
383.3	-1746561.0
383.6	-1748029.0
383.9	-1749234.5
384.2	-1750246.6
384.4	-1751129.3
384.7	-1751919.7
385.0	-1752644.3
385.2	-1753301.7
385.5	-1753882.8
385.8	-1754381.3
386.1	-1754799.7
386.3	-1755151.9
386.6	-1755463.6
386.9	-1755758.0
387.2	-1756042.2
387.4	-1756320.7
387.7	-1756589.7
388.0	-1756854.3
388.3	-1757111.2
388.5	-1757352.1
388.8	-1757574.0
389.1	-1757763.0
389.3	-1757907.5
389.6	-1758017.6
389.9	-1758094.8
390.2	-1758142.0
390.4	-1758183.3
390.7	-1758218.3
391.0	-1758240.9
391.3	-1758255.0
391.5	-1758277.2
391.8	-1758315.4
392.1	-1758373.0
392.3	-1758436.8
392.6	-1758526.2
392.9	-1758643.1
393.2	-1758773.1
393.4	-1758900.8
393.7	-1759024.8
394.0	-1759164.8
394.3	-1759330.3
394.5	-1759531.1
394.8	-1759783.4
395.1	-1760105.8
395.4	-1760556.8
395.6	-1761178.8
395.9	-1761988.9
396.2	-1762955.9
396.4	-1764018.5
396.7	-1765136.7
397.0	-1766285.1
397.3	-1767468.2
397.5	-1768679.1
397.8	-1769905.5
398.1	-1771119.4
398.4	-1772293.3
398.6	-1773401.9
398.9	-1774423.0
399.2	-1775350.7
399.5	-1776195.5
399.7	-1776982.3
400.0	-1777748.7
400.3	-1778503.0
400.5	-1779250.5
400.8	-1780001.2
401.1	-1780767.0
401.4	-1781553.1
401.6	-1782354.2
401.9	-1783166.4
402.2	-1783980.1
402.5	-1784783.2
402.7	-1785583.6
403.0	-1786399.0
403.3	-1787237.9
403.6	-1788116.5
403.8	-1789040.9
404.1	-1790004.0
404.4	-1790992.8
404.6	-1791991.7
404.9	-1792971.3
405.2	-1793883.9
405.5	-1794708.6
405.7	-1795440.3
406.0	-1796116.9
406.3	-1796775.8
406.6	-1797438.5
406.8	-1798102.7
407.1	-1798740.2
407.4	-1799324.5
407.7	-1799845.1
407.9	-1800294.1
408.2	-1800692.8
408.5	-1801069.5
408.7	-1801454.4
409.0	-1801849.7
409.3	-1802249.1
409.6	-1802635.5
409.8	-1802987.3
410.1	-1803295.2
410.4	-1803557.6
410.7	-1803783.4
410.9	-1803966.8
411.2	-1804127.7
411.5	-1804285.1
411.7	-1804449.6
412.0	-1804632.9
412.3	-1804840.0
412.6	-1805058.5
412.8	-1805267.4
413.1	-1805462.9
413.4	-1805644.0
413.7	-1805837.9
413.9	-1806065.1
414.2	-1806313.9
414.5	-1806556.6
414.8	-1806765.2
415.0	-1806927.0
415.3	-1807052.2
415.6	-1807169.0
415.8	-1807299.7
416.1	-1807441.9
416.4	-1807580.1
416.7	-1807692.9
416.9	-1807763.7
417.2	-1807793.6
417.5	-1807799.4
417.8	-1807805.2
418.0	-1807824.1
418.3	-1807855.4
418.6	-1807911.2
418.9	-1807982.9
419.1	-1808078.1
419.4	-1808199.3
419.7	-1808345.8
419.9	-1808529.0
420.2	-1808738.9
420.5	-1808968.2
420.8	-1809191.5
421.0	-1809395.5
421.3	-1809567.9
421.6	-1809717.7
421.9	-1809884.9
422.1	-1810116.6
422.4	-1810453.7
422.7	-1810917.0
423.0	-1811488.8
423.2	-1812138.2
423.5	-1812816.2
423.8	-1813474.5
424.0	-1814088.3
424.3	-1814661.2
424.6	-1815204.7
424.9	-1815727.0
425.1	-1816220.7
425.4	-1816683.8
425.7	-1817110.8
426.0	-1817507.9
426.2	-1817887.4
426.5	-1818263.8
426.8	-1818645.2
427.0	-1819042.2
427.3	-1819446.0
427.6	-1819858.1
427.9	-1820258.5
428.1	-1820637.3
428.4	-1820984.2
428.7	-1821295.8
429.0	-1821566.2
429.2	-1821801.7
429.5	-1822008.4
429.8	-1822184.9
430.1	-1822325.8
430.3	-1822417.3
430.6	-1822455.6
430.9	-1822442.6
431.1	-1822389.5
431.4	-1822318.7
431.7	-1822236.8
432.0	-1822148.1
432.2	-1822055.4
432.5	-1821953.7
432.8	-1821834.4
433.1	-1821700.7
433.3	-1821555.5
433.6	-1821401.1
433.9	-1821239.4
434.2	-1821071.9
434.4	-1820906.6
434.7	-1820740.9
435.0	-1820580.2
435.2	-1820413.5
435.5	-1820235.3
435.8	-1820043.7
436.1	-1819838.4
436.3	-1819620.4
436.6	-1819397.7
436.9	-1819168.4
437.2	-1818938.5
437.4	-1818697.9
437.7	-1818448.6
438.0	-1818205.9
438.3	-1817984.0
438.5	-1817775.9
438.8	-1817583.2
439.1	-1817385.9
439.3	-1817193.4
439.6	-1817017.4
439.9	-1816869.5
440.2	-1816747.3
440.4	-1816647.6
440.7	-1816553.7
441.0	-1816449.5
441.3	-1816333.8
441.5	-1816206.8
441.8	-1816076.2
442.1	-1815946.2
442.3	-1815825.9
442.6	-1815712.7
442.9	-1815618.1
443.2	-1815540.3
443.4	-1815470.4
443.7	-1815396.2
444.0	-1815305.0
444.3	-1815204.4
444.5	-1815085.9
444.8	-1814952.8
445.1	-1814821.4
445.4	-1814707.1
445.6	-1814596.7
445.9	-1814496.3
446.2	-1814381.7
446.4	-1814247.4
446.7	-1814092.1
447.0	-1813929.9
447.3	-1813768.9
447.5	-1813613.5
447.8	-1813451.9
448.1	-1813271.9
448.4	-1813061.2
448.6	-1812822.3
448.9	-1812572.0
449.2	-1812320.1
449.5	-1812065.2
449.7	-1811813.6
450.0	-1811561.6
450.3	-1811300.6
450.5	-1811026.6
450.8	-1810745.2
451.1	-1810453.0
451.4	-1810149.2
451.6	-1809840.8
451.9	-1809518.4
452.2	-1809184.8
452.5	-1808842.2
452.7	-1808499.1
453.0	-1808180.5
453.3	-1808032.1
453.6	-1808301.3
453.8	-1809211.7
454.1	-1810803.6
454.4	-1812868.5
454.6	-1815052.5
454.9	-1817022.9
455.2	-1818609.8
455.5	-1819830.5
455.7	-1820841.0
456.0	-1821821.0
456.3	-1822902.4
456.6	-1824108.4
456.8	-1825382.1
457.1	-1826634.4
457.4	-1827778.7
457.7	-1828789.9
457.9	-1829690.7
458.2	-1830555.1
458.5	-1831445.4
458.7	-1832379.9
459.0	-1833331.6
459.3	-1834244.3
459.6	-1835097.7
459.8	-1835878.2
460.1	-1836597.2
460.4	-1837265.4
460.7	-1837912.0
460.9	-1838561.3
461.2	-1839212.4
461.5	-1839871.6
461.7	-1840548.3
462.0	-1841246.4
462.3	-1841973.0
462.6	-1842736.7
462.8	-1843566.4
463.1	-1844459.2
463.4	-1845415.9
463.7	-1846419.0
463.9	-1847448.8
464.2	-1848472.9
464.5	-1849460.9
464.8	-1850385.4
465.0	-1851256.8
465.3	-1852084.2
465.6	-1852875.7
465.8	-1853631.5
466.1	-1854340.9
466.4	-1854988.0
466.7	-1855568.7
466.9	-1856099.1
467.2	-1856598.0
467.5	-1857077.9
467.8	-1857553.5
468.0	-1858033.0
468.3	-1858540.6
468.6	-1859121.0
468.9	-1859893.6
469.1	-1861036.3
469.4	-1862698.4
469.7	-1864909.6
469.9	-1867525.3
470.2	-1870264.4
470.5	-1872826.4
470.8	-1874988.9
471.0	-1876708.2
471.3	-1878073.4
471.6	-1879265.0
471.9	-1880425.9
472.1	-1881621.5
472.4	-1882823.8
472.7	-1883963.7
473.0	-1884988.4
473.2	-1885877.9
473.5	-1886658.0
473.8	-1887384.0
474.0	-1888075.9
474.3	-1888733.6
474.6	-1889332.5
474.9	-1889856.9
475.1	-1890290.3
475.4	-1890644.0
475.7	-1890942.9
476.0	-1891217.8
476.2	-1891487.2
476.5	-1891754.3
476.8	-1892001.1
477.0	-1892212.6
477.3	-1892376.6
477.6	-1892496.6
477.9	-1892571.0
478.1	-1892615.7
478.4	-1892641.1
478.7	-1892641.1
479.0	-1892620.6
479.2	-1892583.9
479.5	-1892527.7
479.8	-1892465.2
480.1	-1892417.1
480.3	-1892386.9
480.6	-1892375.2
480.9	-1892347.4
481.1	-1892292.8
481.4	-1892207.6
481.7	-1892112.1
482.0	-1892024.6
482.2	-1891954.4
482.5	-1891885.1
482.8	-1891801.1
483.1	-1891695.1
483.3	-1891584.9
483.6	-1891473.5
483.9	-1891369.6
484.2	-1891277.2
484.4	-1891204.1
484.7	-1891146.8
485.0	-1891108.7
485.2	-1891083.6
485.5	-1891094.2
485.8	-1891156.7
486.1	-1891282.9
486.3	-1891474.5
486.6	-1891714.3
486.9	-1891956.1
487.2	-1892174.8
487.4	-1892372.2
487.7	-1892537.4
488.0	-1892680.1
488.3	-1892800.5
488.5	-1892907.1
488.8	-1893012.1
489.1	-1893128.8
489.3	-1893230.0
489.6	-1893288.8
489.9	-1893293.7
490.2	-1893256.0
490.4	-1893218.3
490.7	-1893196.7
491.0	-1893185.3
491.3	-1893133.2
491.5	-1893022.6
491.8	-1892855.1
492.1	-1892655.6
492.3	-1892439.9
492.6	-1892210.7
492.9	-1891984.0
493.2	-1891754.8
493.4	-1891520.5
493.7	-1891266.7
494.0	-1890987.0
494.3	-1890686.7
494.5	-1890383.3
494.8	-1890086.7
495.1	-1889781.3
495.4	-1889466.3
495.6	-1889128.4
495.9	-1888762.1
496.2	-1888386.7
496.4	-1888006.5
496.7	-1887637.6
497.0	-1887274.2
497.3	-1886919.7
497.5	-1886568.5
497.8	-1886210.7
498.1	-1885828.0
498.4	-1885419.1
498.6	-1884978.4
498.9	-1884518.6
499.2	-1884068.2
499.5	-1883628.2
499.7	-1883171.6
500.0	-1882691.8
500.3	-1882180.2
500.5	-1881641.2
500.8	-1881085.9
501.1	-1880528.1
501.4	-1879968.5
501.6	-1879401.2
501.9	-1878816.6
502.2	-1878204.2
502.5	-1877567.1
502.7	-1876922.1
503.0	-1876278.8
503.3	-1875642.2
503.6	-1875014.5
503.8	-1874369.5
504.1	-1873700.9
504.4	-1873007.2
504.6	-1872289.3
504.9	-1871569.6
505.2	-1870866.9
505.5	-1870176.7
505.7	-1869488.9
506.0	-1868811.4
506.3	-1868141.0
506.6	-1867475.5
506.8	-1866806.5
507.1	-1866143.3
507.4	-1865477.0
507.7	-1864836.7
507.9	-1864242.8
508.2	-1863723.1
508.5	-1863300.5
508.7	-1863000.6
509.0	-1862855.1
509.3	-1862863.4
509.6	-1862987.1
509.8	-1863177.2
510.1	-1863402.7
510.4	-1863651.2
510.7	-1863907.7
510.9	-1864176.9
511.2	-1864453.8
511.5	-1864741.9
511.7	-1865015.2
512.0	-1865247.7
512.3	-1865428.1
512.6	-1865561.0
512.8	-1865658.9
513.1	-1865751.1
513.4	-1865847.1
513.7	-1865951.7
513.9	-1866040.0
514.2	-1866086.4
514.5	-1866080.0
514.8	-1866019.0
515.0	-1865926.3
515.3	-1865809.9
515.6	-1865695.8
515.8	-1865591.1
516.1	-1865485.6
516.4	-1865367.0
516.7	-1865223.0
516.9	-1865069.0
517.2	-1864914.0
517.5	-1864769.5
517.8	-1864634.4
518.0	-1864507.2
518.3	-1864386.6
518.6	-1864264.9
518.9	-1864151.2
519.1	-1864043.3
519.4	-1863959.6
519.7	-1863895.0
519.9	-1863831.7
520.2	-1863740.2
520.5	-1863599.7
520.8	-1863416.2
521.0	-1863209.3
521.3	-1863004.8
521.6	-1862816.1
521.9	-1862642.8
522.1	-1862476.7
522.4	-1862313.0
522.7	-1862142.0
523.0	-1861952.7
523.2	-1861760.3
523.5	-1861573.3
523.8	-1861402.7
524.0	-1861253.0
524.3	-1861118.6
524.6	-1860995.3
524.9	-1860860.0
525.1	-1860721.1
525.4	-1860597.1
525.7	-1860489.8
526.0	-1860392.6
526.2	-1860287.5
526.5	-1860165.7
526.8	-1860043.5
527.0	-1859930.0
527.3	-1859809.0
527.6	-1859672.6
527.9	-1859524.3
528.1	-1859373.5
528.4	-1859238.9
528.7	-1859122.6
529.0	-1859011.0
529.2	-1858883.2
529.5	-1858755.7
529.8	-1858630.9
530.1	-1858516.4
530.3	-1858395.5
530.6	-1858259.8
530.9	-1858112.3
531.1	-1857955.7
531.4	-1857805.4
531.7	-1857669.3
532.0	-1857550.6
532.2	-1857463.0
532.5	-1857418.7
532.8	-1857407.4
533.1	-1857408.0
533.3	-1857381.2
533.6	-1857308.2
533.9	-1857202.1
534.2	-1857072.5
534.4	-1856932.8
534.7	-1856784.4
535.0	-1856621.7
535.2	-1856436.1
535.5	-1856244.9
535.8	-1856051.0
536.1	-1855869.4
536.3	-1855700.9
536.6	-1855537.9
536.9	-1855376.1
537.2	-1855199.8
537.4	-1855001.4
537.7	-1854778.6
538.0	-1854531.7
538.3	-1854276.2
538.5	-1854027.7
538.8	-1853814.2
539.1	-1853634.7
539.3	-1853473.0
539.6	-1853298.7
539.9	-1853096.6
540.2	-1852874.0
540.4	-1852636.2
540.7	-1852400.5
541.0	-1852176.2
541.3	-1851960.6
541.5	-1851758.4
541.8	-1851571.2
542.1	-1851392.0
[truncated: 34,615 more rows]
