# Supplementary material for: Environmental heterogeneity can tip the population genetics of range expansions
Source: eLife. 2019 Apr 12;8:e44359. doi: 10.7554/eLife.44359 (PMC6513619; doi:10.7554/eLife.44359)
Supplement: Figure 1—figure supplement 2—source data 1. [file elife-44359-fig1-figsupp2-data1.zip › run2-2.csv]

Scan Parameters
Scan Type	Standard Scan
ID	0
Stylus	Radius: 12.5 �m
Length	10000.0 um
Duration	122 sec
Resolution	0.273 um/sample
Force	2.00 mg
Measurement Range	524 um
Profile	Hills&Valleys
Display Range	Auto
R. Cursor	Pos: 100.0 um Width: 0.0 um
M. Cursor	Pos: 500.0 um Width: 0.0 um
Scan Data
Lateral um	Raw Angstrom
0.0	33.7
0.3	11.8
0.5	-13.4
0.8	-31.9
1.1	-38.6
1.4	-38.7
1.6	-41.8
1.9	-53.1
2.2	-68.0
2.5	-70.2
2.7	-58.9
3.0	-47.7
3.3	-50.9
3.6	-68.3
3.8	-78.7
4.1	-71.0
4.4	-54.3
4.6	-40.6
4.9	-36.2
5.2	-43.9
5.5	-57.5
5.7	-66.5
6.0	-72.5
6.3	-76.4
6.6	-85.6
6.8	-97.0
7.1	-115.5
7.4	-123.0
7.7	-130.9
7.9	-131.6
8.2	-128.4
8.5	-130.1
8.7	-141.0
9.0	-156.1
9.3	-172.3
9.6	-194.7
9.8	-218.8
10.1	-242.1
10.4	-263.2
10.7	-281.7
10.9	-297.5
11.2	-310.7
11.5	-321.5
11.7	-337.0
12.0	-354.0
12.3	-370.4
12.6	-392.2
12.8	-408.5
13.1	-414.0
13.4	-413.3
13.7	-409.3
13.9	-403.9
14.2	-404.8
14.5	-409.0
14.8	-408.0
15.0	-404.3
15.3	-399.3
15.6	-400.8
15.8	-398.9
16.1	-388.6
16.4	-374.6
16.7	-359.5
16.9	-345.0
17.2	-338.5
17.5	-336.8
17.8	-331.1
18.0	-323.6
18.3	-315.7
18.6	-308.2
18.9	-308.1
19.1	-305.3
19.4	-294.5
19.7	-280.2
19.9	-271.8
20.2	-273.8
20.5	-281.3
20.8	-298.0
21.0	-311.6
21.3	-315.8
21.6	-321.5
21.9	-320.9
22.1	-310.1
22.4	-308.2
22.7	-324.5
23.0	-349.5
23.2	-370.6
23.5	-381.4
23.8	-379.1
24.0	-383.5
24.3	-397.9
24.6	-416.5
24.9	-422.7
25.1	-421.7
25.4	-430.5
25.7	-443.8
26.0	-465.3
26.2	-496.4
26.5	-523.7
26.8	-540.2
27.0	-556.6
27.3	-571.6
27.6	-578.2
27.9	-579.8
28.1	-585.2
28.4	-592.4
28.7	-606.7
29.0	-617.0
29.2	-617.8
29.5	-613.5
29.8	-613.3
30.1	-615.5
30.3	-612.0
30.6	-605.7
30.9	-591.7
31.1	-567.8
31.4	-553.8
31.7	-546.0
32.0	-542.2
32.2	-540.8
32.5	-540.7
32.8	-534.7
33.1	-519.1
33.3	-506.4
33.6	-496.0
33.9	-487.6
34.2	-487.6
34.4	-485.5
34.7	-468.8
35.0	-452.3
35.2	-450.5
35.5	-456.8
35.8	-466.8
36.1	-478.2
36.3	-476.1
36.6	-466.9
36.9	-467.9
37.2	-481.2
37.4	-493.2
37.7	-503.8
38.0	-512.9
38.3	-520.4
38.5	-540.1
38.8	-558.1
39.1	-567.2
39.3	-570.9
39.6	-578.2
39.9	-586.8
40.2	-595.6
40.4	-603.8
40.7	-604.4
41.0	-600.8
41.3	-608.8
41.5	-629.0
41.8	-641.0
42.1	-640.9
42.3	-634.4
42.6	-624.9
42.9	-628.0
43.2	-637.5
43.4	-629.6
43.7	-606.3
44.0	-583.1
44.3	-568.4
44.5	-559.2
44.8	-553.7
45.1	-543.8
45.4	-525.5
45.6	-517.5
45.9	-515.6
46.2	-503.7
46.4	-480.5
46.7	-459.7
47.0	-448.3
47.3	-456.3
47.5	-474.0
47.8	-475.6
48.1	-461.7
48.4	-460.6
48.6	-479.9
48.9	-495.3
49.2	-507.6
49.5	-510.5
49.7	-508.2
50.0	-516.8
50.3	-537.2
50.5	-549.2
50.8	-549.0
51.1	-549.0
51.4	-555.8
51.6	-579.3
51.9	-603.2
52.2	-612.3
52.5	-606.0
52.7	-605.4
53.0	-614.6
53.3	-628.4
53.6	-636.9
53.8	-642.0
54.1	-638.2
54.4	-643.3
54.6	-666.3
54.9	-683.8
55.2	-690.3
55.5	-690.5
55.7	-687.3
56.0	-689.3
56.3	-700.5
56.6	-709.2
56.8	-709.3
57.1	-711.3
57.4	-721.1
57.7	-734.3
57.9	-741.6
58.2	-752.0
58.5	-756.6
58.7	-757.7
59.0	-756.9
59.3	-755.1
59.6	-739.5
59.8	-724.3
60.1	-717.2
60.4	-721.5
60.7	-731.8
60.9	-737.7
61.2	-734.2
61.5	-725.9
61.7	-729.0
62.0	-738.1
62.3	-736.2
62.6	-721.9
62.8	-702.0
63.1	-687.2
63.4	-682.9
63.7	-684.5
63.9	-689.2
64.2	-688.6
64.5	-685.0
64.8	-693.7
65.0	-701.5
65.3	-688.1
65.6	-664.4
65.8	-643.5
66.1	-632.4
66.4	-634.0
66.7	-642.3
66.9	-653.7
67.2	-665.8
67.5	-677.5
67.8	-694.8
68.0	-713.9
68.3	-725.9
68.6	-733.2
68.9	-737.4
69.1	-746.5
69.4	-750.7
69.7	-758.8
69.9	-768.4
70.2	-778.1
70.5	-780.4
70.8	-785.3
71.0	-791.3
71.3	-797.4
71.6	-803.1
71.9	-808.3
72.1	-806.0
72.4	-799.9
72.7	-798.9
73.0	-800.7
73.2	-810.7
73.5	-824.2
73.8	-838.7
74.0	-839.3
74.3	-832.4
74.6	-821.9
74.9	-817.0
75.1	-815.4
75.4	-802.3
75.7	-784.0
76.0	-764.1
76.2	-751.6
76.5	-743.9
76.8	-746.1
77.0	-760.1
77.3	-772.8
77.6	-783.8
77.9	-793.2
78.1	-800.9
78.4	-800.6
78.7	-802.7
79.0	-805.9
79.2	-816.1
79.5	-816.1
79.8	-810.4
80.1	-808.9
80.3	-816.5
80.6	-835.1
80.9	-851.5
81.1	-858.9
81.4	-860.9
81.7	-866.7
82.0	-873.9
82.2	-881.5
82.5	-888.8
82.8	-895.3
83.1	-900.9
83.3	-912.4
83.6	-926.3
83.9	-933.6
84.2	-937.0
84.4	-938.0
84.7	-937.6
85.0	-936.5
85.2	-941.9
85.5	-943.6
85.8	-936.5
86.1	-931.9
86.3	-935.7
86.6	-937.0
86.9	-943.6
87.2	-952.5
87.4	-955.4
87.7	-948.1
88.0	-942.5
88.3	-931.6
88.5	-918.6
88.8	-912.1
89.1	-909.6
89.3	-909.4
89.6	-910.4
89.9	-912.1
90.2	-913.9
90.4	-915.7
90.7	-924.1
91.0	-928.7
91.3	-917.5
91.5	-905.4
91.8	-893.6
92.1	-896.3
92.3	-906.5
92.6	-920.1
92.9	-927.7
93.2	-931.7
93.4	-940.1
93.7	-957.0
94.0	-970.5
94.3	-974.5
94.5	-973.1
94.8	-969.0
95.1	-977.1
95.4	-997.9
95.6	-1017.3
95.9	-1027.8
96.2	-1032.8
96.4	-1034.6
96.7	-1034.4
97.0	-1039.9
97.3	-1048.1
97.5	-1050.4
97.8	-1049.4
98.1	-1053.4
98.4	-1066.6
98.6	-1076.9
98.9	-1085.1
99.2	-1091.4
99.5	-1089.7
99.7	-1097.1
100.0	-1115.6
100.3	-1132.1
100.5	-1132.8
100.8	-1125.1
101.1	-1120.1
101.4	-1116.8
101.6	-1121.6
101.9	-1136.9
102.2	-1143.4
102.5	-1138.0
102.7	-1133.3
103.0	-1129.3
103.3	-1139.4
103.6	-1149.7
103.8	-1152.5
104.1	-1151.2
104.4	-1147.8
104.6	-1150.1
104.9	-1155.4
105.2	-1162.0
105.5	-1168.7
105.7	-1168.2
106.0	-1170.8
106.3	-1174.7
106.6	-1172.4
106.8	-1173.6
107.1	-1176.6
107.4	-1173.6
107.7	-1174.4
107.9	-1170.4
108.2	-1164.2
108.5	-1163.8
108.7	-1166.7
109.0	-1177.9
109.3	-1185.9
109.6	-1178.2
109.8	-1169.5
110.1	-1160.7
110.4	-1159.3
110.7	-1168.6
110.9	-1183.1
111.2	-1192.5
111.5	-1198.6
111.7	-1202.4
112.0	-1204.8
112.3	-1206.2
112.6	-1213.6
112.8	-1223.9
113.1	-1234.8
113.4	-1245.4
113.7	-1241.6
113.9	-1237.0
114.2	-1245.8
114.5	-1267.9
114.8	-1288.7
115.0	-1300.8
115.3	-1300.5
115.6	-1293.6
115.8	-1297.1
116.1	-1305.9
116.4	-1316.9
116.7	-1321.7
116.9	-1322.7
117.2	-1328.3
117.5	-1342.8
117.8	-1360.9
118.0	-1366.3
118.3	-1364.4
118.6	-1365.6
118.9	-1374.9
119.1	-1381.3
119.4	-1385.6
119.7	-1381.9
119.9	-1380.7
120.2	-1387.7
120.5	-1398.7
120.8	-1410.9
121.0	-1416.3
121.3	-1417.6
121.6	-1423.3
121.9	-1430.9
122.1	-1425.7
122.4	-1413.9
122.7	-1399.4
123.0	-1391.3
123.2	-1387.1
123.5	-1385.4
123.8	-1385.0
124.0	-1392.2
124.3	-1389.5
124.6	-1381.6
124.9	-1371.6
125.1	-1361.1
125.4	-1351.1
125.7	-1348.8
126.0	-1350.8
126.2	-1355.0
126.5	-1360.0
126.8	-1365.2
127.0	-1370.0
127.3	-1374.3
127.6	-1384.7
127.9	-1391.0
128.1	-1394.6
128.4	-1396.4
128.7	-1397.3
129.0	-1404.2
129.2	-1413.9
129.5	-1437.8
129.8	-1460.9
130.1	-1475.2
130.3	-1490.5
130.6	-1512.0
130.9	-1528.4
131.1	-1547.8
131.4	-1567.3
131.7	-1578.7
132.0	-1591.8
132.2	-1611.5
132.5	-1626.6
132.8	-1638.2
133.1	-1653.7
133.3	-1670.3
133.6	-1686.3
133.9	-1694.1
134.2	-1696.9
134.4	-1690.1
134.7	-1685.4
135.0	-1688.8
135.2	-1696.4
135.5	-1698.9
135.8	-1698.6
136.1	-1703.4
136.3	-1717.4
136.6	-1728.6
136.9	-1724.1
137.2	-1711.4
137.4	-1702.0
137.7	-1701.8
138.0	-1699.7
138.3	-1690.1
138.5	-1670.5
138.8	-1646.8
139.1	-1636.2
139.3	-1646.7
139.6	-1654.4
139.9	-1646.5
140.2	-1637.7
140.4	-1628.9
140.7	-1620.8
141.0	-1620.3
141.3	-1624.0
141.5	-1622.9
141.8	-1619.4
142.1	-1628.2
142.3	-1643.0
142.6	-1646.5
142.9	-1650.4
143.2	-1661.0
143.4	-1674.4
143.7	-1681.7
144.0	-1691.8
144.3	-1696.0
144.5	-1690.1
144.8	-1699.2
145.1	-1736.0
145.4	-1758.1
145.6	-1770.7
145.9	-1777.3
146.2	-1793.7
146.4	-1807.4
146.7	-1825.4
147.0	-1837.7
147.3	-1839.4
147.5	-1835.2
147.8	-1848.4
148.1	-1869.9
148.4	-1887.6
148.6	-1902.0
148.9	-1913.6
149.2	-1922.9
149.5	-1930.3
149.7	-1936.1
150.0	-1933.9
150.3	-1934.3
150.5	-1942.9
150.8	-1955.1
151.1	-1961.7
151.4	-1958.2
151.6	-1956.1
151.9	-1955.0
152.2	-1961.3
152.5	-1964.2
152.7	-1958.5
153.0	-1941.9
153.3	-1934.0
153.6	-1931.3
153.8	-1931.7
154.1	-1926.9
154.4	-1919.7
154.6	-1911.8
154.9	-1904.0
155.2	-1903.6
155.5	-1907.1
155.7	-1905.8
156.0	-1908.7
156.3	-1913.7
156.6	-1926.1
156.8	-1934.9
157.1	-1934.5
157.4	-1942.5
157.7	-1954.5
157.9	-1967.8
158.2	-1974.1
158.5	-1982.9
158.7	-1985.7
159.0	-1985.1
159.3	-1996.1
159.6	-2012.6
159.8	-2024.1
160.1	-2038.9
160.4	-2061.0
160.7	-2072.1
160.9	-2083.1
161.2	-2100.1
161.5	-2112.3
161.7	-2121.1
162.0	-2134.2
162.3	-2148.6
162.6	-2155.9
162.8	-2159.0
163.1	-2159.5
163.4	-2165.4
163.7	-2173.7
163.9	-2182.7
164.2	-2191.4
164.5	-2186.0
164.8	-2180.0
165.0	-2174.2
165.3	-2168.9
165.6	-2171.0
165.8	-2176.8
166.1	-2184.3
166.4	-2185.4
166.7	-2189.7
166.9	-2188.7
167.2	-2178.2
167.5	-2170.1
167.8	-2170.6
168.0	-2168.9
168.3	-2166.2
168.6	-2163.1
168.9	-2160.1
169.1	-2157.2
169.4	-2161.5
169.7	-2162.5
169.9	-2161.6
170.2	-2159.9
170.5	-2164.5
170.8	-2172.2
171.0	-2181.0
171.3	-2183.0
171.6	-2181.3
171.9	-2177.7
172.1	-2180.0
172.4	-2192.1
172.7	-2208.5
173.0	-2226.1
173.2	-2236.3
173.5	-2248.6
173.8	-2261.1
174.0	-2279.5
174.3	-2293.1
174.6	-2303.1
174.9	-2317.2
175.1	-2332.4
175.4	-2353.9
175.7	-2370.5
176.0	-2376.6
176.2	-2376.6
176.5	-2393.5
176.8	-2418.2
177.0	-2445.3
177.3	-2458.4
177.6	-2456.3
177.9	-2459.6
178.1	-2485.8
178.4	-2522.3
178.7	-2541.6
179.0	-2550.2
179.2	-2545.9
179.5	-2541.6
179.8	-2544.4
180.1	-2550.7
180.3	-2545.0
180.6	-2540.1
180.9	-2549.3
181.1	-2558.8
181.4	-2561.0
181.7	-2559.1
182.0	-2548.4
182.2	-2533.9
182.5	-2538.4
182.8	-2539.4
183.1	-2531.7
183.3	-2519.9
183.6	-2520.2
183.9	-2520.2
184.2	-2520.1
184.4	-2519.9
184.7	-2506.3
185.0	-2486.4
185.2	-2484.7
185.5	-2493.0
185.8	-2499.2
186.1	-2503.9
186.3	-2507.5
186.6	-2510.2
186.9	-2525.7
187.2	-2546.9
187.4	-2556.2
187.7	-2551.8
188.0	-2547.0
188.3	-2549.1
188.5	-2561.5
188.8	-2578.5
189.1	-2590.0
189.3	-2597.7
189.6	-2602.9
189.9	-2613.1
190.2	-2625.2
190.4	-2637.4
190.7	-2642.2
191.0	-2642.6
191.3	-2647.3
191.5	-2654.1
191.8	-2661.4
192.1	-2675.2
192.3	-2684.8
192.6	-2691.5
192.9	-2702.8
193.2	-2722.5
193.4	-2738.6
193.7	-2751.6
194.0	-2762.0
194.3	-2770.3
194.5	-2783.5
194.8	-2798.5
195.1	-2813.3
195.4	-2820.2
195.6	-2829.2
195.9	-2838.6
196.2	-2847.5
196.4	-2855.6
196.7	-2855.9
197.0	-2852.0
197.3	-2852.9
197.5	-2863.0
197.8	-2870.5
198.1	-2869.5
198.4	-2857.2
198.6	-2846.5
198.9	-2844.1
199.2	-2846.3
199.5	-2850.9
199.7	-2849.6
200.0	-2831.9
200.3	-2820.1
200.5	-2825.8
200.8	-2840.3
201.1	-2851.9
201.4	-2854.4
201.6	-2851.8
201.9	-2846.6
202.2	-2847.2
202.5	-2857.5
202.7	-2865.6
203.0	-2871.9
203.3	-2890.3
203.6	-2907.0
203.8	-2921.8
204.1	-2934.3
204.4	-2951.5
204.6	-2970.0
204.9	-2987.9
205.2	-3004.1
205.5	-3011.5
205.7	-3020.5
206.0	-3043.0
206.3	-3064.5
206.6	-3077.2
206.8	-3077.5
207.1	-3071.2
207.4	-3075.2
207.7	-3091.2
207.9	-3105.7
208.2	-3111.7
208.5	-3112.7
208.7	-3117.6
209.0	-3131.0
209.3	-3141.3
209.6	-3142.5
209.8	-3138.7
210.1	-3132.5
210.4	-3132.2
210.7	-3128.3
210.9	-3122.8
211.2	-3116.8
211.5	-3117.7
211.7	-3122.3
212.0	-3121.7
212.3	-3111.8
212.6	-3110.9
212.8	-3121.7
213.1	-3131.3
213.4	-3126.1
213.7	-3113.3
213.9	-3104.1
214.2	-3110.9
214.5	-3125.8
214.8	-3137.3
215.0	-3139.4
215.3	-3136.3
215.6	-3144.1
215.8	-3157.1
216.1	-3172.1
216.4	-3173.5
216.7	-3174.4
216.9	-3181.5
217.2	-3191.6
217.5	-3195.7
217.8	-3203.1
218.0	-3211.7
218.3	-3220.4
218.6	-3235.2
218.9	-3245.4
219.1	-3245.8
219.4	-3254.4
219.7	-3273.4
219.9	-3289.9
220.2	-3310.6
220.5	-3325.4
220.8	-3329.2
221.0	-3340.3
221.3	-3361.2
221.6	-3385.9
221.9	-3404.1
222.1	-3417.5
222.4	-3427.5
222.7	-3434.8
223.0	-3446.9
223.2	-3454.0
223.5	-3451.2
223.8	-3456.7
224.0	-3466.3
224.3	-3470.7
224.6	-3471.9
224.9	-3471.4
225.1	-3470.0
225.4	-3474.9
225.7	-3482.8
226.0	-3485.1
226.2	-3477.5
226.5	-3465.1
226.8	-3464.5
227.0	-3463.5
227.3	-3462.4
227.6	-3454.6
227.9	-3443.7
228.1	-3438.8
228.4	-3444.0
228.7	-3447.6
229.0	-3443.4
229.2	-3435.3
229.5	-3432.4
229.8	-3439.2
230.1	-3444.0
230.3	-3447.4
230.6	-3443.1
230.9	-3441.6
231.1	-3448.6
231.4	-3459.5
231.7	-3465.1
232.0	-3460.6
232.2	-3464.6
232.5	-3486.2
232.8	-3509.0
233.1	-3524.1
233.3	-3527.3
233.6	-3523.9
233.9	-3530.5
234.2	-3555.6
234.4	-3582.0
234.7	-3593.8
235.0	-3596.9
235.2	-3608.6
235.5	-3624.0
235.8	-3640.4
236.1	-3649.3
236.3	-3653.6
236.6	-3655.2
236.9	-3668.5
237.2	-3687.3
237.4	-3694.2
237.7	-3694.2
238.0	-3690.5
238.3	-3691.8
238.5	-3695.7
238.8	-3694.0
239.1	-3696.2
239.3	-3693.5
239.6	-3681.7
239.9	-3679.3
240.2	-3675.4
240.4	-3671.0
240.7	-3673.3
241.0	-3679.1
241.3	-3686.3
241.5	-3687.0
241.8	-3684.3
242.1	-3679.8
242.3	-3681.5
242.6	-3686.3
242.9	-3692.5
243.2	-3692.3
243.4	-3695.3
243.7	-3699.9
244.0	-3705.0
244.3	-3716.7
244.5	-3731.1
244.8	-3739.2
245.1	-3743.4
245.4	-3745.1
245.6	-3752.1
245.9	-3761.5
246.2	-3778.2
246.4	-3797.5
246.7	-3810.3
247.0	-3818.5
247.3	-3830.5
247.5	-3843.6
247.8	-3856.4
248.1	-3868.1
248.4	-3871.7
248.6	-3877.3
248.9	-3883.7
249.2	-3890.0
249.5	-3895.8
249.7	-3900.9
250.0	-3912.0
250.3	-3925.6
250.5	-3939.4
250.8	-3939.0
251.1	-3937.7
251.4	-3936.0
251.6	-3941.0
251.9	-3949.1
252.2	-3958.4
252.5	-3954.2
252.7	-3943.0
253.0	-3942.4
253.3	-3954.2
253.6	-3958.3
253.8	-3951.4
254.1	-3938.9
254.4	-3924.5
254.6	-3923.4
254.9	-3929.6
255.2	-3925.8
255.5	-3916.9
255.7	-3919.3
256.0	-3927.7
256.3	-3931.9
256.6	-3926.9
256.8	-3917.2
257.1	-3912.6
257.4	-3924.3
257.7	-3944.0
257.9	-3953.1
258.2	-3942.5
258.5	-3935.4
258.7	-3937.6
259.0	-3957.9
259.3	-3979.8
259.6	-3994.2
259.8	-3990.2
260.1	-3996.7
260.4	-4021.9
260.7	-4041.8
260.9	-4057.4
261.2	-4069.7
261.5	-4079.2
261.7	-4093.4
262.0	-4109.0
262.3	-4110.8
262.6	-4098.3
262.8	-4099.3
263.1	-4114.1
263.4	-4128.6
263.7	-4135.1
263.9	-4130.2
264.2	-4126.2
264.5	-4136.4
264.8	-4153.5
265.0	-4159.7
265.3	-4159.5
265.6	-4162.7
265.8	-4167.4
266.1	-4179.4
266.4	-4187.6
266.7	-4186.6
266.9	-4187.3
267.2	-4195.7
267.5	-4207.6
267.8	-4207.1
268.0	-4199.9
268.3	-4189.7
268.6	-4185.4
268.9	-4197.9
269.1	-4205.1
269.4	-4195.5
269.7	-4184.3
269.9	-4193.3
270.2	-4205.6
270.5	-4212.2
270.8	-4221.9
271.0	-4225.9
271.3	-4219.9
271.6	-4222.3
271.9	-4229.0
272.1	-4230.9
272.4	-4236.8
272.7	-4244.4
273.0	-4245.6
273.2	-4243.4
273.5	-4246.2
273.8	-4251.4
274.0	-4257.6
274.3	-4270.6
274.6	-4279.6
274.9	-4279.1
275.1	-4280.2
275.4	-4282.1
275.7	-4284.3
276.0	-4293.3
276.2	-4298.5
276.5	-4308.0
276.8	-4319.1
277.0	-4330.4
277.3	-4340.8
277.6	-4350.1
277.9	-4358.2
278.1	-4364.9
278.4	-4377.2
278.7	-4391.6
279.0	-4392.7
279.2	-4400.0
279.5	-4416.8
279.8	-4430.7
280.1	-4435.5
280.3	-4441.6
280.6	-4448.1
280.9	-4454.4
281.1	-4460.0
281.4	-4458.1
281.7	-4452.4
282.0	-4451.8
282.2	-4460.6
282.5	-4467.2
282.8	-4472.1
283.1	-4475.7
283.3	-4471.7
283.6	-4470.5
283.9	-4477.8
284.2	-4482.2
284.4	-4478.2
284.7	-4463.2
285.0	-4450.0
285.2	-4438.9
285.5	-4436.3
285.8	-4438.4
286.1	-4436.3
286.3	-4438.7
286.6	-4443.4
286.9	-4449.0
287.2	-4441.2
287.4	-4433.6
287.7	-4426.5
288.0	-4427.0
288.3	-4431.5
288.5	-4437.8
288.8	-4437.9
289.1	-4441.5
289.3	-4453.3
289.6	-4475.4
289.9	-4494.7
290.2	-4497.8
290.4	-4491.9
290.7	-4495.0
291.0	-4516.2
291.3	-4538.8
291.5	-4547.2
291.8	-4554.0
292.1	-4566.2
292.3	-4587.2
292.6	-4611.3
292.9	-4628.7
293.2	-4634.6
293.4	-4640.5
293.7	-4652.7
294.0	-4674.2
294.3	-4692.4
294.5	-4694.1
294.8	-4700.2
295.1	-4721.8
295.4	-4743.3
295.6	-4749.8
295.9	-4747.9
296.2	-4748.2
296.4	-4749.7
296.7	-4758.5
297.0	-4770.6
297.3	-4770.1
297.5	-4762.9
297.8	-4759.4
298.1	-4758.0
298.4	-4751.2
298.6	-4742.0
298.9	-4738.9
299.2	-4732.5
299.5	-4724.9
299.7	-4717.1
300.0	-4709.8
300.3	-4710.0
300.5	-4720.9
300.8	-4730.1
301.1	-4724.3
301.4	-4710.8
301.6	-4700.9
301.9	-4700.3
302.2	-4704.8
302.5	-4718.4
302.7	-4729.2
303.0	-4737.7
303.3	-4751.1
303.6	-4766.2
303.8	-4774.3
304.1	-4771.5
304.4	-4769.6
304.6	-4775.2
304.9	-4777.6
305.2	-4778.1
305.5	-4784.4
305.7	-4786.5
306.0	-4792.9
306.3	-4808.0
306.6	-4819.9
306.8	-4822.5
307.1	-4819.9
307.4	-4821.4
307.7	-4825.1
307.9	-4836.4
308.2	-4857.6
308.5	-4875.9
308.7	-4891.4
309.0	-4904.2
309.3	-4914.7
309.6	-4923.2
309.8	-4936.7
310.1	-4952.0
310.4	-4960.3
310.7	-4957.7
310.9	-4956.1
311.2	-4961.8
311.5	-4977.8
311.7	-4998.1
312.0	-5012.6
312.3	-5009.5
312.6	-5003.9
312.8	-5004.1
313.1	-5007.4
313.4	-5005.4
313.7	-4993.9
313.9	-4985.0
314.2	-4991.4
314.5	-5005.7
314.8	-5009.7
315.0	-5001.1
315.3	-4986.5
315.6	-4983.1
315.8	-4985.9
316.1	-4991.9
316.4	-4985.8
316.7	-4973.5
316.9	-4965.6
317.2	-4967.3
317.5	-4974.0
317.8	-4976.2
318.0	-4975.8
318.3	-4980.8
318.6	-4995.1
318.9	-5013.2
319.1	-5025.5
319.4	-5033.7
319.7	-5045.9
319.9	-5066.0
320.2	-5089.0
320.5	-5105.1
320.8	-5109.6
321.0	-5107.7
321.3	-5109.1
321.6	-5112.2
321.9	-5122.8
322.1	-5136.5
322.4	-5151.0
322.7	-5171.5
323.0	-5193.9
323.2	-5202.1
323.5	-5209.0
323.8	-5214.6
324.0	-5219.1
324.3	-5222.7
324.6	-5225.5
324.9	-5221.1
325.1	-5213.0
325.4	-5217.1
325.7	-5227.3
326.0	-5240.1
326.2	-5239.9
326.5	-5232.8
326.8	-5229.2
327.0	-5234.5
327.3	-5244.1
327.6	-5241.9
327.9	-5233.6
328.1	-5222.6
328.4	-5217.6
328.7	-5223.0
329.0	-5240.2
329.2	-5249.1
329.5	-5246.2
329.8	-5237.2
330.1	-5238.9
330.3	-5239.7
330.6	-5246.5
330.9	-5256.1
331.1	-5259.8
331.4	-5260.0
331.7	-5258.4
332.0	-5255.9
332.2	-5253.1
332.5	-5257.1
332.8	-5264.4
333.1	-5266.3
333.3	-5265.1
333.6	-5262.4
333.9	-5259.0
334.2	-5262.2
334.4	-5282.2
334.7	-5303.0
335.0	-5316.1
335.2	-5324.0
335.5	-5322.0
335.8	-5314.7
336.1	-5318.5
336.3	-5334.8
336.6	-5356.6
336.9	-5373.0
337.2	-5378.7
337.4	-5378.3
337.7	-5387.9
338.0	-5409.1
338.3	-5434.8
338.5	-5447.8
338.8	-5453.0
339.1	-5460.4
339.3	-5468.4
339.6	-5489.6
339.9	-5502.9
340.2	-5504.3
340.4	-5506.0
340.7	-5521.1
341.0	-5542.3
341.3	-5551.8
341.5	-5547.7
341.8	-5543.3
342.1	-5545.8
342.3	-5558.4
342.6	-5569.0
342.9	-5564.2
343.2	-5558.2
343.4	-5558.7
343.7	-5569.5
344.0	-5578.2
344.3	-5578.4
344.5	-5574.1
344.8	-5574.5
345.1	-5583.9
345.4	-5590.9
345.6	-5589.3
345.9	-5583.3
346.2	-5575.3
346.4	-5580.3
346.7	-5591.8
347.0	-5592.6
347.3	-5587.6
347.5	-5586.6
347.8	-5587.7
348.1	-5590.0
348.4	-5592.7
348.6	-5595.4
348.9	-5591.2
349.2	-5597.1
349.5	-5607.9
349.7	-5613.9
350.0	-5616.9
350.3	-5618.0
350.5	-5618.1
350.8	-5631.0
351.1	-5649.9
351.4	-5657.2
351.6	-5657.8
351.9	-5661.4
352.2	-5666.4
352.5	-5671.8
352.7	-5677.1
353.0	-5681.8
353.3	-5679.2
353.6	-5686.4
353.8	-5704.9
354.1	-5714.8
354.4	-5719.3
354.6	-5727.4
354.9	-5736.8
355.2	-5746.2
355.5	-5755.0
355.7	-5749.3
356.0	-5736.3
356.3	-5733.8
356.6	-5737.0
356.8	-5749.8
357.1	-5760.1
357.4	-5768.4
357.7	-5768.2
357.9	-5777.0
358.2	-5789.9
358.5	-5790.6
358.7	-5784.9
359.0	-5789.4
359.3	-5799.2
359.6	-5817.8
359.8	-5839.7
360.1	-5848.5
360.4	-5842.9
360.7	-5850.1
360.9	-5863.6
361.2	-5872.9
361.5	-5879.2
361.7	-5890.2
362.0	-5889.5
362.3	-5882.5
362.6	-5886.2
362.8	-5895.2
363.1	-5899.8
363.4	-5908.4
363.7	-5925.3
363.9	-5938.6
364.2	-5942.4
364.5	-5947.5
364.8	-5952.9
365.0	-5958.2
365.3	-5969.7
365.6	-5990.4
365.8	-6001.1
366.1	-6005.7
366.4	-6013.5
366.7	-6029.0
366.9	-6041.0
367.2	-6050.1
367.5	-6057.1
367.8	-6048.9
368.0	-6040.0
368.3	-6044.7
368.6	-6063.2
368.9	-6074.2
369.1	-6080.4
369.4	-6083.7
369.7	-6085.1
369.9	-6092.1
370.2	-6101.7
370.5	-6098.5
370.8	-6088.6
371.0	-6089.4
371.3	-6095.8
371.6	-6098.0
371.9	-6104.5
372.1	-6112.9
372.4	-6115.0
372.7	-6113.5
373.0	-6117.0
373.2	-6102.7
373.5	-6086.6
373.8	-6077.4
374.0	-6086.1
374.3	-6096.9
374.6	-6108.2
374.9	-6112.1
375.1	-6111.8
375.4	-6116.1
375.7	-6129.1
376.0	-6132.5
376.2	-6130.5
376.5	-6132.5
376.8	-6136.4
377.0	-6147.8
377.3	-6162.4
377.6	-6171.0
377.9	-6175.8
378.1	-6191.5
378.4	-6212.0
378.7	-6220.2
379.0	-6221.2
379.2	-6218.3
379.5	-6220.1
379.8	-6237.9
380.1	-6262.9
380.3	-6283.3
380.6	-6293.0
380.9	-6296.3
381.1	-6309.4
381.4	-6326.7
381.7	-6338.4
382.0	-6339.5
382.2	-6334.9
382.5	-6340.9
382.8	-6352.3
383.1	-6365.6
383.3	-6372.4
383.6	-6368.4
383.9	-6372.4
384.2	-6380.4
384.4	-6389.9
384.7	-6392.9
385.0	-6392.2
385.2	-6396.2
385.5	-6409.2
385.8	-6419.4
386.1	-6427.3
386.3	-6433.4
386.6	-6438.2
386.9	-6448.6
387.2	-6461.2
387.4	-6467.5
387.7	-6463.2
388.0	-6460.2
388.3	-6464.8
388.5	-6473.2
388.8	-6476.4
389.1	-6476.4
389.3	-6468.1
389.6	-6462.6
389.9	-6465.8
390.2	-6466.6
390.4	-6472.9
390.7	-6481.6
391.0	-6491.0
391.3	-6500.1
391.5	-6501.6
391.8	-6499.0
392.1	-6494.4
392.3	-6495.7
392.6	-6506.9
392.9	-6515.8
393.2	-6516.1
393.4	-6518.5
393.7	-6521.9
394.0	-6532.3
394.3	-6545.6
394.5	-6552.9
394.8	-6549.7
395.1	-6541.2
395.4	-6543.7
395.6	-6558.8
395.9	-6572.8
396.2	-6578.5
396.4	-6586.1
396.7	-6594.1
397.0	-6601.7
397.3	-6615.4
397.5	-6624.6
397.8	-6624.0
398.1	-6618.2
398.4	-6616.7
398.6	-6617.7
398.9	-6613.2
399.2	-6606.1
399.5	-6598.0
399.7	-6590.1
400.0	-6589.5
400.3	-6599.6
400.5	-6608.1
400.8	-6614.9
401.1	-6620.5
401.4	-6618.3
401.6	-6618.7
401.9	-6620.6
402.2	-6629.8
402.5	-6642.2
402.7	-6655.6
403.0	-6668.4
403.3	-6673.3
403.6	-6680.4
403.8	-6688.1
404.1	-6695.6
404.4	-6709.1
404.6	-6718.2
404.9	-6710.9
405.2	-6702.0
405.5	-6706.2
405.7	-6717.3
406.0	-6731.2
406.3	-6745.7
406.6	-6752.7
406.8	-6755.1
407.1	-6761.7
407.4	-6770.0
407.7	-6772.0
407.9	-6770.4
408.2	-6767.0
408.5	-6769.6
408.7	-6775.2
409.0	-6782.0
409.3	-6789.1
409.6	-6788.9
409.8	-6791.7
410.1	-6802.6
410.4	-6810.3
410.7	-6815.7
410.9	-6812.8
411.2	-6805.7
411.5	-6803.5
411.7	-6810.9
412.0	-6816.1
412.3	-6813.1
412.6	-6812.6
412.8	-6806.7
413.1	-6811.9
413.4	-6822.6
413.7	-6835.4
413.9	-6835.1
414.2	-6834.5
414.5	-6833.8
414.8	-6833.0
415.0	-6832.3
415.3	-6831.6
415.6	-6831.0
415.8	-6830.6
416.1	-6836.9
416.4	-6839.7
416.7	-6847.1
416.9	-6849.8
417.2	-6856.4
417.5	-6864.7
417.8	-6873.2
418.0	-6874.6
418.3	-6872.1
418.6	-6874.3
418.9	-6879.0
419.1	-6884.6
419.4	-6890.3
419.7	-6895.6
419.9	-6900.4
420.2	-6904.6
420.5	-6908.0
420.8	-6910.9
421.0	-6913.3
421.3	-6915.2
421.6	-6916.8
421.9	-6924.7
422.1	-6935.5
422.4	-6940.4
422.7	-6948.4
423.0	-6950.8
423.2	-6950.1
423.5	-6954.4
423.8	-6961.2
424.0	-6962.0
424.3	-6959.6
424.6	-6955.6
424.9	-6951.1
425.1	-6946.6
425.4	-6955.9
425.7	-6965.2
426.0	-6967.1
426.2	-6971.7
426.5	-6970.5
426.8	-6959.8
427.0	-6951.3
427.3	-6944.7
427.6	-6932.8
427.9	-6925.7
428.1	-6928.4
428.4	-6922.7
428.7	-6912.8
429.0	-6908.3
429.2	-6913.5
429.5	-6917.0
429.8	-6925.9
430.1	-6930.5
430.3	-6925.6
430.6	-6929.5
430.9	-6944.5
431.1	-6957.7
431.4	-6968.9
431.7	-6978.3
432.0	-6979.3
432.2	-6989.2
432.5	-7003.2
432.8	-7011.6
433.1	-7016.4
433.3	-7019.0
433.6	-7020.1
433.9	-7020.5
434.2	-7020.3
434.4	-7019.9
434.7	-7019.4
435.0	-7018.9
435.2	-7018.5
435.5	-7011.3
435.8	-7007.8
436.1	-6999.8
436.3	-7003.4
436.6	-7013.0
436.9	-7018.3
437.2	-7014.3
437.4	-7005.5
437.7	-7001.6
438.0	-7007.2
438.3	-7010.9
438.5	-7006.5
438.8	-6991.4
439.1	-6978.3
439.3	-6974.1
439.6	-6981.5
439.9	-6981.2
440.2	-6970.1
440.4	-6954.1
440.7	-6943.2
441.0	-6942.5
441.3	-6940.8
441.5	-6931.8
441.8	-6926.3
442.1	-6923.0
442.3	-6921.3
442.6	-6927.1
442.9	-6929.9
443.2	-6924.1
443.4	-6914.2
443.7	-6916.2
444.0	-6924.4
444.3	-6928.6
444.5	-6930.5
444.8	-6924.1
445.1	-6920.6
445.4	-6932.3
445.6	-6951.3
445.9	-6972.8
446.2	-6994.2
446.4	-7000.5
446.7	-6991.5
447.0	-6981.8
447.3	-6979.0
447.5	-6980.2
447.8	-6983.4
448.1	-6994.1
448.4	-7001.5
448.6	-7006.5
448.9	-7009.8
449.2	-7012.1
449.5	-7006.8
449.7	-6998.0
450.0	-6994.5
450.3	-6994.2
450.5	-6988.9
450.8	-6981.3
451.1	-6979.7
451.4	-6981.4
451.6	-6984.8
451.9	-6988.9
452.2	-6979.6
452.5	-6970.5
452.7	-6975.6
453.0	-6981.2
453.3	-6973.3
453.6	-6952.0
453.8	-6931.7
454.1	-6920.2
454.4	-6927.6
454.6	-6951.3
454.9	-6961.9
455.2	-6951.4
455.5	-6943.6
455.7	-6944.7
456.0	-6943.6
456.3	-6941.5
456.6	-6939.0
456.8	-6936.5
457.1	-6940.8
457.4	-6955.3
457.7	-6960.7
457.9	-6960.8
458.2	-6964.8
458.5	-6970.7
458.7	-6970.3
459.0	-6966.7
459.3	-6961.6
459.6	-6956.0
459.8	-6957.3
460.1	-6969.0
460.4	-6985.3
460.7	-6996.3
460.9	-6996.8
461.2	-6998.5
461.5	-7000.7
461.7	-7009.7
462.0	-7014.9
462.3	-7017.8
462.6	-7019.3
462.8	-7019.8
463.1	-7019.8
463.4	-7026.3
463.7	-7029.0
463.9	-7022.8
464.2	-7019.0
464.5	-7016.8
464.8	-7015.5
465.0	-7014.9
465.3	-7014.6
465.6	-7014.6
465.8	-7021.4
466.1	-7031.3
466.4	-7028.9
466.7	-7013.2
466.9	-6998.3
467.2	-6991.6
467.5	-6989.7
467.8	-6990.6
468.0	-6979.5
468.3	-6962.7
468.6	-6957.5
468.9	-6958.9
469.1	-6957.1
469.4	-6953.6
469.7	-6936.0
469.9	-6912.2
470.2	-6900.2
470.5	-6902.0
470.8	-6904.5
471.0	-6900.3
471.3	-6893.0
471.6	-6884.4
471.9	-6882.6
472.1	-6891.1
472.4	-6904.7
472.7	-6906.5
473.0	-6901.9
473.2	-6900.9
473.5	-6908.6
473.8	-6920.4
474.0	-6940.3
474.3	-6956.4
474.6	-6969.4
474.9	-6979.6
475.1	-6987.7
475.4	-6994.1
475.7	-7005.8
476.0	-7019.5
476.2	-7026.7
476.5	-7036.4
476.8	-7046.9
477.0	-7057.0
477.3	-7066.3
477.6	-7074.3
477.9	-7074.4
478.1	-7083.8
478.4	-7097.3
478.7	-7098.8
479.0	-7093.6
479.2	-7085.3
479.5	-7082.6
479.8	-7083.1
480.1	-7085.3
480.3	-7088.2
480.6	-7084.6
480.9	-7084.4
481.1	-7086.2
481.4	-7088.8
481.7	-7085.0
482.0	-7078.0
482.2	-7063.1
482.5	-7051.7
482.8	-7043.1
483.1	-7036.5
483.3	-7031.5
483.6	-7021.0
483.9	-7015.0
484.2	-7011.9
484.4	-7010.5
484.7	-7003.4
485.0	-7000.5
485.2	-7000.1
485.5	-7001.0
485.8	-6995.9
486.1	-6987.8
486.3	-6985.5
486.6	-6986.5
486.9	-6995.8
487.2	-7002.3
487.4	-7006.8
487.7	-7003.1
488.0	-7008.8
488.3	-7019.0
488.5	-7024.3
488.8	-7026.6
489.1	-7033.8
489.3	-7036.3
489.6	-7049.7
489.9	-7074.6
490.2	-7097.2
490.4	-7116.9
490.7	-7133.7
491.0	-7147.7
491.3	-7152.5
491.5	-7158.7
491.8	-7158.5
492.1	-7154.9
492.3	-7156.5
492.6	-7160.7
492.9	-7159.3
493.2	-7155.0
493.4	-7149.4
493.7	-7150.3
494.0	-7147.9
494.3	-7150.6
494.5	-7155.8
494.8	-7148.6
495.1	-7135.2
495.4	-7119.5
495.6	-7110.4
495.9	-7098.7
496.2	-7086.5
496.4	-7081.7
496.7	-7087.8
497.0	-7085.9
497.3	-7079.9
497.5	-7085.5
497.8	-7083.6
498.1	-7077.7
498.4	-7070.1
498.6	-7062.2
498.9	-7061.3
499.2	-7077.8
499.5	-7088.9
499.7	-7089.6
500.0	-7091.5
500.3	-7100.5
500.5	-7112.7
500.8	-7125.7
501.1	-7138.3
501.4	-7136.3
501.6	-7140.0
501.9	-7166.7
502.2	-7250.8
502.5	-7554.5
502.7	-8464.5
503.0	-10218.8
503.3	-12911.3
503.6	-16538.4
503.8	-21024.7
504.1	-26261.3
504.4	-32129.3
504.6	-38613.8
504.9	-45588.7
505.2	-52984.8
505.5	-60748.2
505.7	-68783.5
506.0	-77033.4
506.3	-85485.4
506.6	-94077.9
506.8	-102815.0
507.1	-111674.9
507.4	-120590.3
507.7	-129500.9
507.9	-138401.5
508.2	-147310.3
508.5	-156236.3
508.7	-165176.6
509.0	-174128.5
509.3	-183062.8
509.6	-191992.0
509.8	-200923.3
510.1	-209840.2
510.4	-218741.4
510.7	-227627.6
510.9	-236466.6
511.2	-245251.1
511.5	-254008.0
511.7	-262713.6
512.0	-271399.0
512.3	-280089.0
512.6	-288769.8
512.8	-297662.9
513.1	-306576.5
513.4	-315809.2
513.7	-325390.8
513.9	-335466.6
514.2	-345562.1
514.5	-355978.8
514.8	-366687.6
515.0	-377638.3
515.3	-388558.4
515.6	-399283.9
515.8	-410284.7
516.1	-420940.1
516.4	-432003.3
516.7	-443197.4
516.9	-454586.1
517.2	-465712.8
517.5	-476707.5
517.8	-487971.6
518.0	-498673.6
518.3	-508810.7
518.6	-518516.1
518.9	-528348.8
519.1	-539438.9
519.4	-550865.2
519.7	-562411.6
519.9	-574349.9
520.2	-586025.6
520.5	-598039.9
520.8	-610173.9
521.0	-622335.1
521.3	-634532.5
521.6	-646654.1
521.9	-658658.8
522.1	-670640.2
522.4	-682455.6
522.7	-694141.0
523.0	-705691.4
523.2	-717241.6
523.5	-728803.3
523.8	-740449.1
524.0	-751990.4
524.3	-763487.8
524.6	-774950.4
524.9	-786486.0
525.1	-797858.5
525.4	-809006.8
525.7	-820323.8
526.0	-831564.9
526.2	-842758.7
526.5	-853742.7
526.8	-864740.4
527.0	-875756.3
527.3	-886422.2
527.6	-897156.8
527.9	-908166.3
528.1	-919245.9
528.4	-930563.0
528.7	-941888.1
529.0	-953352.6
529.2	-964587.3
529.5	-976089.0
529.8	-987513.9
530.1	-998972.0
530.3	-1010378.8
530.6	-1022021.9
530.9	-1033655.5
531.1	-1045262.8
531.4	-1056957.7
531.7	-1068680.6
532.0	-1080344.0
532.2	-1091502.0
532.5	-1102072.9
532.8	-1112115.2
533.1	-1121161.0
533.3	-1129104.7
533.6	-1136049.1
533.9	-1142316.0
534.2	-1148965.8
534.4	-1157594.4
534.7	-1169439.3
535.0	-1182663.7
535.2	-1196472.3
535.5	-1210417.1
535.8	-1223872.0
536.1	-1237369.1
536.3	-1250566.1
536.6	-1263596.6
536.9	-1276382.9
537.2	-1288900.8
537.4	-1300935.0
537.7	-1312975.6
538.0	-1324787.9
538.3	-1336215.4
538.5	-1347141.3
538.8	-1358338.2
539.1	-1369428.6
539.3	-1380311.7
539.6	-1391599.9
539.9	-1402786.4
540.2	-1414090.4
540.4	-1425345.7
540.7	-1436218.0
541.0	-1447173.7
541.3	-1457993.1
541.5	-1468897.6
541.8	-1479878.8
542.1	-1490483.3
[truncated: 34,615 more rows]
