# Supplementary material for: Environmental heterogeneity can tip the population genetics of range expansions
Source: eLife. 2019 Apr 12;8:e44359. doi: 10.7554/eLife.44359 (PMC6513619; doi:10.7554/eLife.44359)
Supplement: Figure 1—figure supplement 2—source data 1. [file elife-44359-fig1-figsupp2-data1.zip › run2-3.csv]

Scan Parameters
Scan Type	Standard Scan
ID	0
Stylus	Radius: 12.5 �m
Length	10000.0 um
Duration	122 sec
Resolution	0.273 um/sample
Force	2.00 mg
Measurement Range	524 um
Profile	Hills&Valleys
Display Range	Auto
R. Cursor	Pos: 100.0 um Width: 0.0 um
M. Cursor	Pos: 500.0 um Width: 0.0 um
Scan Data
Lateral um	Raw Angstrom
0.0	21.9
0.3	25.1
0.5	31.8
0.8	39.9
1.1	41.4
1.4	39.4
1.6	35.5
1.9	30.9
2.2	26.3
2.5	15.3
2.7	-5.0
3.0	-22.2
3.3	-36.5
3.6	-48.2
3.8	-51.0
4.1	-55.4
4.4	-67.2
4.6	-82.1
4.9	-90.8
5.2	-88.9
5.5	-88.2
5.7	-88.1
6.0	-95.1
6.3	-105.5
6.6	-110.1
6.8	-104.6
7.1	-107.5
7.4	-114.8
7.7	-117.1
7.9	-116.6
8.2	-114.6
8.5	-112.0
8.7	-122.6
9.0	-139.6
9.3	-138.7
9.6	-128.1
9.8	-126.7
10.1	-130.2
10.4	-136.1
10.7	-142.9
10.9	-142.9
11.2	-139.4
11.5	-140.8
11.7	-151.6
12.0	-153.2
12.3	-149.7
12.6	-150.4
12.8	-153.4
13.1	-164.1
13.4	-171.5
13.7	-176.5
13.9	-179.9
14.2	-188.9
14.5	-200.3
14.8	-212.1
15.0	-216.6
15.3	-223.6
15.6	-224.7
15.8	-222.5
16.1	-225.5
16.4	-224.3
16.7	-220.9
16.9	-230.1
17.2	-238.6
17.5	-239.4
17.8	-242.8
18.0	-240.6
18.3	-235.5
18.6	-236.0
18.9	-246.1
19.1	-254.0
19.4	-246.7
19.7	-245.1
19.9	-246.8
20.2	-250.1
20.5	-260.8
20.8	-274.6
21.0	-282.4
21.3	-279.7
21.6	-285.0
21.9	-294.2
22.1	-298.2
22.4	-305.7
22.7	-321.3
23.0	-333.5
23.2	-342.9
23.5	-350.2
23.8	-355.8
24.0	-366.8
24.3	-386.6
24.6	-403.1
24.9	-409.8
25.1	-404.1
25.4	-398.9
25.7	-394.3
26.0	-397.1
26.2	-403.7
26.5	-411.7
26.8	-413.4
27.0	-418.1
27.3	-424.2
27.6	-430.6
27.9	-436.7
28.1	-442.1
28.4	-446.9
28.7	-444.2
29.0	-437.7
29.2	-436.4
29.5	-444.6
29.8	-450.7
30.1	-455.2
30.3	-458.4
30.6	-454.1
30.9	-452.8
31.1	-453.1
31.4	-447.6
31.7	-439.4
32.0	-430.3
32.2	-428.1
32.5	-436.4
32.8	-449.9
33.1	-458.3
33.3	-463.5
33.6	-466.6
33.9	-468.3
34.2	-469.2
34.4	-469.6
34.7	-469.6
35.0	-476.2
35.2	-479.1
35.5	-486.6
35.8	-495.9
36.1	-505.6
36.3	-514.8
36.6	-529.8
36.9	-533.4
37.2	-530.6
37.4	-531.3
37.7	-540.5
38.0	-540.2
38.3	-548.3
38.5	-553.6
38.8	-557.0
39.1	-565.8
39.3	-576.9
39.6	-581.8
39.9	-582.9
40.2	-582.0
40.4	-573.3
40.7	-561.0
41.0	-554.5
41.3	-551.4
41.5	-543.8
41.8	-534.3
42.1	-531.1
42.3	-524.8
42.6	-517.4
42.9	-516.5
43.2	-519.3
43.4	-523.7
43.7	-528.8
44.0	-533.9
44.3	-525.1
44.5	-523.0
44.8	-524.7
45.1	-521.4
45.4	-522.6
45.6	-525.9
45.9	-523.6
46.2	-525.0
46.4	-535.1
46.7	-549.1
47.0	-557.5
47.3	-562.2
47.5	-564.7
47.8	-565.8
48.1	-566.1
48.4	-572.6
48.6	-582.0
48.9	-592.3
49.2	-602.3
49.5	-618.1
49.7	-636.0
50.0	-653.6
50.3	-663.2
50.5	-667.7
50.8	-669.3
51.1	-669.1
51.4	-674.6
51.6	-683.0
51.9	-685.4
52.2	-684.5
52.5	-688.7
52.7	-695.2
53.0	-695.8
53.3	-693.2
53.6	-682.4
53.8	-667.9
54.1	-659.2
54.4	-660.9
54.6	-661.4
54.9	-661.2
55.2	-667.4
55.5	-676.5
55.7	-679.9
56.0	-679.9
56.3	-678.1
56.6	-675.5
56.8	-679.4
57.1	-679.7
57.4	-664.6
57.7	-649.2
57.9	-648.0
58.2	-654.6
58.5	-664.9
58.7	-676.4
59.0	-674.3
59.3	-665.1
59.6	-666.2
59.8	-672.6
60.1	-674.8
60.4	-674.6
60.7	-673.1
60.9	-677.7
61.2	-685.2
61.5	-693.8
61.7	-702.4
62.0	-710.3
62.3	-710.5
62.6	-713.4
62.8	-724.2
63.1	-738.5
63.4	-746.8
63.7	-751.5
63.9	-760.5
64.2	-771.2
64.5	-782.0
64.8	-792.1
65.0	-801.2
65.3	-802.3
65.6	-805.7
65.8	-816.9
66.1	-824.8
66.4	-830.2
66.7	-834.0
66.9	-836.7
67.2	-838.5
67.5	-839.7
67.8	-840.6
68.0	-841.2
68.3	-834.9
68.6	-832.0
68.9	-831.2
69.1	-831.6
69.4	-832.6
69.7	-840.5
69.9	-851.6
70.2	-856.9
70.5	-858.7
70.8	-858.5
71.0	-857.3
71.3	-862.2
71.6	-870.2
71.9	-865.7
72.1	-861.7
72.4	-864.8
72.7	-871.6
73.0	-873.2
73.2	-878.5
73.5	-878.8
73.8	-869.6
74.0	-869.5
74.3	-880.9
74.6	-890.9
74.9	-899.6
75.1	-913.5
75.4	-929.4
75.7	-938.3
76.0	-949.7
76.2	-948.1
76.5	-932.9
76.8	-925.0
77.0	-935.0
77.3	-947.2
77.6	-946.2
77.9	-938.2
78.1	-933.8
78.4	-931.6
78.7	-937.4
79.0	-940.5
79.2	-935.1
79.5	-932.2
79.8	-937.7
80.1	-954.0
80.3	-961.4
80.6	-950.1
80.9	-936.4
81.1	-942.4
81.4	-965.3
81.7	-982.3
82.0	-981.3
82.2	-970.8
82.5	-962.7
82.8	-976.6
83.1	-1001.3
83.3	-1016.6
83.6	-1019.0
83.9	-1021.1
84.2	-1022.8
84.4	-1031.0
84.7	-1042.0
85.0	-1040.3
85.2	-1025.2
85.5	-1017.4
85.8	-1020.9
86.1	-1030.1
86.3	-1041.7
86.6	-1040.4
86.9	-1032.2
87.2	-1034.3
87.4	-1035.2
87.7	-1028.5
88.0	-1018.3
88.3	-1013.7
88.5	-1012.3
88.8	-1019.6
89.1	-1024.2
89.3	-1020.4
89.6	-1005.5
89.9	-1012.8
90.2	-1031.3
90.4	-1054.6
90.7	-1065.3
91.0	-1061.7
91.3	-1057.6
91.5	-1066.8
91.8	-1095.9
92.1	-1120.2
92.3	-1126.8
92.6	-1130.1
92.9	-1131.4
93.2	-1138.2
93.4	-1154.2
93.7	-1160.6
94.0	-1161.4
94.3	-1159.1
94.5	-1168.8
94.8	-1170.7
95.1	-1168.3
95.4	-1163.9
95.6	-1158.6
95.9	-1159.9
96.2	-1164.8
96.4	-1157.7
96.7	-1144.7
97.0	-1136.2
97.3	-1137.5
97.5	-1143.9
97.8	-1145.8
98.1	-1131.9
98.4	-1117.1
98.6	-1109.6
98.9	-1106.6
99.2	-1106.1
99.5	-1107.2
99.7	-1102.2
100.0	-1107.7
100.3	-1125.3
100.5	-1141.3
100.8	-1141.9
101.1	-1134.1
101.4	-1136.0
101.6	-1142.8
101.9	-1151.7
102.2	-1161.2
102.5	-1156.9
102.7	-1145.5
103.0	-1144.5
103.3	-1149.2
103.6	-1149.8
103.8	-1155.0
104.1	-1162.3
104.4	-1176.8
104.6	-1187.5
104.9	-1195.3
105.2	-1194.4
105.5	-1195.5
105.7	-1204.4
106.0	-1216.8
106.3	-1230.2
106.6	-1243.2
106.8	-1241.5
107.1	-1238.9
107.4	-1236.0
107.7	-1233.0
107.9	-1230.3
108.2	-1227.9
108.5	-1225.9
108.7	-1224.1
109.0	-1222.7
109.3	-1221.6
109.6	-1213.9
109.8	-1203.3
110.1	-1198.6
110.4	-1197.5
110.7	-1191.5
110.9	-1183.5
111.2	-1174.8
111.5	-1166.5
111.7	-1165.7
112.0	-1175.7
112.3	-1190.7
112.6	-1200.7
112.8	-1207.2
113.1	-1218.1
113.4	-1230.6
113.7	-1236.4
113.9	-1238.1
114.2	-1237.5
114.5	-1242.5
114.8	-1256.7
115.0	-1268.3
115.3	-1270.8
115.6	-1275.0
115.8	-1286.6
116.1	-1301.2
116.4	-1309.8
116.7	-1314.4
116.9	-1316.7
117.2	-1317.5
117.5	-1324.1
117.8	-1333.5
118.0	-1330.2
118.3	-1320.3
118.6	-1321.0
118.9	-1334.1
119.1	-1352.9
119.4	-1366.7
119.7	-1363.4
119.9	-1351.1
120.2	-1348.4
120.5	-1357.6
120.8	-1366.0
121.0	-1366.5
121.3	-1369.5
121.6	-1366.9
121.9	-1375.0
122.1	-1394.8
122.4	-1412.9
122.7	-1415.3
123.0	-1409.1
123.2	-1398.7
123.5	-1393.6
123.8	-1391.6
124.0	-1391.5
124.3	-1392.3
124.6	-1400.4
124.9	-1405.0
125.1	-1414.2
125.4	-1418.4
125.7	-1413.0
126.0	-1409.5
126.2	-1407.2
126.5	-1412.6
126.8	-1414.8
127.0	-1415.3
127.3	-1414.8
127.6	-1420.5
127.9	-1429.2
128.1	-1438.8
128.4	-1441.4
128.7	-1447.0
129.0	-1460.3
129.2	-1470.2
129.5	-1484.2
129.8	-1499.5
130.1	-1514.3
130.3	-1521.1
130.6	-1529.8
130.9	-1545.7
131.1	-1557.5
131.4	-1566.3
131.7	-1579.6
132.0	-1587.6
132.2	-1585.5
132.5	-1578.1
132.8	-1575.1
133.1	-1568.0
133.3	-1566.0
133.6	-1566.7
133.9	-1562.2
134.2	-1561.9
134.4	-1557.2
134.7	-1557.2
135.0	-1559.7
135.2	-1563.3
135.5	-1567.3
135.8	-1557.8
136.1	-1541.7
136.3	-1530.0
136.6	-1528.1
136.9	-1538.4
137.2	-1554.5
137.4	-1565.8
137.7	-1567.0
138.0	-1569.5
138.3	-1579.1
138.5	-1585.2
138.8	-1589.0
139.1	-1597.9
139.3	-1609.0
139.6	-1620.4
139.9	-1631.3
140.2	-1634.2
140.4	-1632.8
140.7	-1635.8
141.0	-1654.5
141.3	-1666.7
141.5	-1667.9
141.8	-1663.1
142.1	-1655.4
142.3	-1653.5
142.6	-1661.5
142.9	-1674.2
143.2	-1675.1
143.4	-1669.7
143.7	-1674.6
144.0	-1684.8
144.3	-1690.3
144.5	-1692.9
144.8	-1693.8
145.1	-1693.7
145.4	-1699.8
145.6	-1715.5
145.9	-1721.7
146.2	-1715.8
146.4	-1717.2
146.7	-1722.4
147.0	-1722.5
147.3	-1733.4
147.5	-1742.5
147.8	-1743.4
148.1	-1746.4
148.4	-1757.1
148.6	-1757.7
148.9	-1752.9
149.2	-1752.2
149.5	-1753.8
149.7	-1756.5
150.0	-1766.3
150.3	-1772.4
150.5	-1769.6
150.8	-1762.0
151.1	-1759.2
151.4	-1759.1
151.6	-1767.3
151.9	-1779.2
152.2	-1785.6
152.5	-1781.9
152.7	-1779.7
153.0	-1778.5
153.3	-1778.0
153.6	-1784.5
153.8	-1787.6
154.1	-1788.7
154.4	-1795.3
154.6	-1797.7
154.9	-1797.7
155.2	-1803.1
155.5	-1817.7
155.7	-1836.3
156.0	-1848.8
156.3	-1857.3
156.6	-1863.0
156.8	-1866.8
157.1	-1876.0
157.4	-1887.4
157.7	-1899.2
157.9	-1910.4
158.2	-1927.2
158.5	-1939.0
158.7	-1940.6
159.0	-1929.9
159.3	-1920.1
159.6	-1911.5
159.8	-1910.8
160.1	-1914.5
160.4	-1920.2
160.7	-1919.9
160.9	-1923.1
161.2	-1921.2
161.5	-1916.8
161.7	-1904.5
162.0	-1895.7
162.3	-1882.6
162.6	-1875.0
162.8	-1870.7
163.1	-1868.6
163.4	-1861.1
163.7	-1864.6
163.9	-1873.8
164.2	-1878.7
164.5	-1880.9
164.8	-1881.6
165.0	-1874.6
165.3	-1870.7
165.6	-1875.5
165.8	-1891.4
166.1	-1905.3
166.4	-1910.4
166.7	-1910.5
166.9	-1921.3
167.2	-1943.8
167.5	-1970.9
167.8	-1985.2
168.0	-1984.8
168.3	-1983.3
168.6	-1988.0
168.9	-2002.5
169.1	-2021.1
169.4	-2033.9
169.7	-2036.0
169.9	-2045.5
170.2	-2065.2
170.5	-2075.4
170.8	-2073.1
171.0	-2070.9
171.3	-2062.3
171.6	-2057.6
171.9	-2061.9
172.1	-2057.5
172.4	-2048.6
172.7	-2051.4
173.0	-2067.0
173.2	-2081.6
173.5	-2081.2
173.8	-2072.8
174.0	-2067.4
174.3	-2070.7
174.6	-2091.9
174.9	-2107.8
175.1	-2106.1
175.4	-2095.3
175.7	-2093.7
176.0	-2103.9
176.2	-2126.4
176.5	-2140.5
176.8	-2135.5
177.0	-2127.5
177.3	-2125.1
177.6	-2126.0
177.9	-2121.7
178.1	-2108.3
178.4	-2097.7
178.7	-2096.1
179.0	-2099.3
179.2	-2105.0
179.5	-2098.2
179.8	-2085.1
180.1	-2083.0
180.3	-2093.7
180.6	-2097.1
180.9	-2096.3
181.1	-2093.3
181.4	-2102.7
181.7	-2124.9
182.0	-2145.7
182.2	-2157.4
182.5	-2156.7
182.8	-2162.9
183.1	-2179.0
183.3	-2199.3
183.6	-2213.7
183.9	-2210.4
184.2	-2197.9
184.4	-2201.5
184.7	-2220.2
185.0	-2245.6
185.2	-2259.4
185.5	-2266.0
185.8	-2268.2
186.1	-2274.7
186.3	-2289.7
186.6	-2301.4
186.9	-2310.6
187.2	-2311.0
187.4	-2306.7
187.7	-2300.2
188.0	-2299.7
188.3	-2302.4
188.5	-2299.9
188.8	-2294.9
189.1	-2288.8
189.3	-2282.6
189.6	-2276.8
189.9	-2271.6
190.2	-2267.2
190.4	-2263.4
190.7	-2260.2
191.0	-2257.7
191.3	-2262.3
191.5	-2270.5
191.8	-2273.2
192.1	-2272.9
192.3	-2277.6
192.6	-2284.8
192.9	-2286.0
193.2	-2290.6
193.4	-2296.7
193.7	-2303.2
194.0	-2316.2
194.3	-2338.4
194.5	-2357.2
194.8	-2366.2
195.1	-2376.0
195.4	-2392.2
195.6	-2410.7
195.9	-2429.1
196.2	-2439.4
196.4	-2444.6
196.7	-2446.8
197.0	-2453.8
197.3	-2463.0
197.5	-2465.9
197.8	-2465.3
198.1	-2462.8
198.4	-2466.2
198.6	-2472.5
198.9	-2466.6
199.2	-2461.1
199.5	-2463.0
199.7	-2468.8
200.0	-2482.9
200.3	-2493.8
200.5	-2495.4
200.8	-2505.4
201.1	-2519.2
201.4	-2527.3
201.6	-2525.0
201.9	-2524.1
202.2	-2530.7
202.5	-2540.8
202.7	-2545.4
203.0	-2546.7
203.3	-2546.1
203.6	-2558.0
203.8	-2575.7
204.1	-2588.6
204.4	-2591.2
204.6	-2594.9
204.9	-2605.6
205.2	-2619.2
205.5	-2626.8
205.7	-2623.9
206.0	-2615.5
206.3	-2611.5
206.6	-2616.9
206.8	-2620.2
207.1	-2615.4
207.4	-2613.4
207.7	-2613.0
207.9	-2613.4
208.2	-2614.4
208.5	-2608.7
208.7	-2600.0
209.0	-2596.9
209.3	-2603.9
209.6	-2615.6
209.8	-2615.7
210.1	-2609.6
210.4	-2607.2
210.7	-2613.8
210.9	-2631.4
211.2	-2640.2
211.5	-2636.9
211.7	-2634.2
212.0	-2645.3
212.3	-2669.8
212.6	-2693.0
212.8	-2700.4
213.1	-2698.8
213.4	-2692.5
213.7	-2697.5
213.9	-2715.0
214.2	-2724.5
214.5	-2722.3
214.8	-2714.0
215.0	-2716.4
215.3	-2731.1
215.6	-2744.7
215.8	-2749.9
216.1	-2750.3
216.4	-2754.8
216.7	-2761.2
216.9	-2768.1
217.2	-2768.1
217.5	-2764.4
217.8	-2765.7
218.0	-2776.3
218.3	-2784.4
218.6	-2783.9
218.9	-2778.8
219.1	-2771.5
219.4	-2763.7
219.7	-2769.6
219.9	-2775.6
220.2	-2774.6
220.5	-2769.9
220.8	-2770.2
221.0	-2773.3
221.3	-2777.6
221.6	-2782.2
221.9	-2786.7
222.1	-2790.7
222.4	-2794.3
222.7	-2797.4
223.0	-2799.9
223.2	-2802.0
223.5	-2797.0
223.8	-2788.5
224.0	-2799.0
224.3	-2812.1
224.6	-2819.0
224.9	-2828.7
225.1	-2832.7
225.4	-2833.1
225.7	-2838.4
226.0	-2859.4
226.2	-2880.6
226.5	-2880.1
226.8	-2881.6
227.0	-2897.4
227.3	-2919.8
227.6	-2937.3
227.9	-2944.4
228.1	-2945.2
228.4	-2949.4
228.7	-2961.8
229.0	-2971.1
229.2	-2977.9
229.5	-2976.2
229.8	-2963.5
230.1	-2965.8
230.3	-2976.0
230.6	-2976.3
230.9	-2964.5
231.1	-2960.6
231.4	-2961.1
231.7	-2957.3
232.0	-2951.4
232.2	-2944.9
232.5	-2925.0
232.8	-2919.5
233.1	-2928.9
233.3	-2932.1
233.6	-2925.1
233.9	-2913.1
234.2	-2906.0
234.4	-2908.7
234.7	-2916.6
235.0	-2919.9
235.2	-2907.0
235.5	-2893.2
235.8	-2893.3
236.1	-2907.5
236.3	-2921.6
236.6	-2927.8
236.9	-2929.5
237.2	-2928.5
237.4	-2939.7
237.7	-2949.8
238.0	-2958.6
238.3	-2966.2
238.5	-2979.2
238.8	-2987.5
239.1	-2992.6
239.3	-2995.7
239.6	-2997.5
239.9	-2998.5
240.2	-3005.7
240.4	-3015.6
240.7	-3013.0
241.0	-3017.1
241.3	-3024.7
241.5	-3033.5
241.8	-3035.6
242.1	-3034.1
242.3	-3030.6
242.6	-3026.4
242.9	-3022.0
243.2	-3017.9
243.4	-3007.6
243.7	-3001.3
244.0	-3011.1
244.3	-3028.8
244.5	-3042.8
244.8	-3047.0
245.1	-3045.7
245.4	-3048.3
245.6	-3059.5
245.9	-3067.7
246.2	-3067.1
246.4	-3068.5
246.7	-3077.6
247.0	-3083.5
247.3	-3087.2
247.5	-3089.4
247.8	-3084.1
248.1	-3088.4
248.4	-3097.7
248.6	-3095.4
248.9	-3080.5
249.2	-3073.3
249.5	-3077.4
249.7	-3087.3
250.0	-3092.9
250.3	-3082.3
250.5	-3070.6
250.8	-3072.5
251.1	-3081.6
251.4	-3093.8
251.6	-3093.5
251.9	-3086.5
252.2	-3083.0
252.5	-3088.5
252.7	-3091.6
253.0	-3086.5
253.3	-3084.1
253.6	-3090.1
253.8	-3100.1
254.1	-3104.8
254.4	-3099.6
254.6	-3096.3
254.9	-3100.8
255.2	-3116.0
255.5	-3129.1
255.7	-3126.6
256.0	-3116.1
256.3	-3115.4
256.6	-3133.4
256.8	-3160.2
257.1	-3169.6
257.4	-3169.0
257.7	-3169.9
257.9	-3184.8
258.2	-3199.6
258.5	-3213.1
258.7	-3218.4
259.0	-3212.1
259.3	-3220.2
259.6	-3235.4
259.8	-3240.0
260.1	-3238.5
260.4	-3240.6
260.7	-3251.1
260.9	-3258.7
261.2	-3257.5
261.5	-3245.0
261.7	-3227.2
262.0	-3228.1
262.3	-3245.6
262.6	-3257.4
262.8	-3251.8
263.1	-3237.3
263.4	-3232.4
263.7	-3239.9
263.9	-3253.4
264.2	-3249.0
264.5	-3235.3
264.8	-3217.6
265.0	-3205.8
265.3	-3204.7
265.6	-3202.7
265.8	-3200.3
266.1	-3191.2
266.4	-3192.6
266.7	-3199.5
266.9	-3202.2
267.2	-3202.4
267.5	-3201.2
267.8	-3199.4
268.0	-3204.2
268.3	-3205.3
268.6	-3204.5
268.9	-3209.3
269.1	-3216.9
269.4	-3225.4
269.7	-3233.7
269.9	-3234.7
270.2	-3231.7
270.5	-3233.4
270.8	-3237.6
271.0	-3242.8
271.3	-3248.1
271.6	-3246.4
271.9	-3247.8
272.1	-3250.8
272.4	-3254.4
272.7	-3258.0
273.0	-3261.5
273.2	-3264.5
273.5	-3267.2
273.8	-3269.4
274.0	-3264.6
274.3	-3263.0
274.6	-3270.0
274.9	-3281.0
275.1	-3293.5
275.4	-3292.4
275.7	-3284.1
276.0	-3272.6
276.2	-3266.8
276.5	-3264.6
276.8	-3257.6
277.0	-3248.7
277.3	-3239.4
277.6	-3230.4
277.9	-3222.4
278.1	-3208.7
278.4	-3192.9
278.7	-3183.9
279.0	-3185.8
279.2	-3186.8
279.5	-3187.2
279.8	-3187.2
280.1	-3193.8
280.3	-3203.4
280.6	-3207.2
280.9	-3207.7
281.1	-3206.3
281.4	-3204.0
281.7	-3201.4
282.0	-3205.6
282.2	-3213.0
282.5	-3215.0
282.8	-3227.3
283.1	-3244.3
283.3	-3255.9
283.6	-3257.0
283.9	-3259.2
284.2	-3268.4
284.4	-3280.8
284.7	-3287.3
285.0	-3290.2
285.2	-3290.9
285.5	-3297.1
285.8	-3312.5
286.1	-3325.1
286.3	-3328.5
286.6	-3326.8
286.9	-3329.1
287.2	-3340.1
287.4	-3348.4
287.7	-3347.8
288.0	-3335.8
288.3	-3325.3
288.5	-3336.4
288.8	-3351.7
289.1	-3361.4
289.3	-3360.6
289.6	-3354.3
289.9	-3352.3
290.2	-3352.6
290.4	-3347.4
290.7	-3339.8
291.0	-3331.3
291.3	-3329.6
291.5	-3331.8
291.8	-3329.2
292.1	-3324.1
292.3	-3318.2
292.6	-3318.9
292.9	-3323.1
293.2	-3328.8
293.4	-3328.3
293.7	-3324.5
294.0	-3319.2
294.3	-3306.7
294.5	-3291.2
294.8	-3282.1
295.1	-3276.9
295.4	-3274.2
295.6	-3279.9
295.9	-3282.8
296.2	-3284.0
296.4	-3291.0
296.7	-3300.6
297.0	-3304.2
297.3	-3311.0
297.5	-3312.3
297.8	-3310.6
298.1	-3314.1
298.4	-3326.9
298.6	-3337.0
298.9	-3351.6
299.2	-3374.4
299.5	-3393.2
299.7	-3408.5
300.0	-3420.8
300.3	-3423.9
300.5	-3421.9
300.8	-3430.7
301.1	-3438.0
301.4	-3443.8
301.6	-3455.3
301.9	-3468.9
302.2	-3476.0
302.5	-3479.1
302.7	-3486.6
303.0	-3489.1
303.3	-3488.8
303.6	-3493.7
303.8	-3494.3
304.1	-3485.9
304.4	-3480.0
304.6	-3469.1
304.9	-3463.0
305.2	-3480.1
305.5	-3495.0
305.7	-3494.2
306.0	-3491.7
306.3	-3488.6
306.6	-3478.5
306.8	-3472.3
307.1	-3461.7
307.4	-3443.0
307.7	-3434.5
307.9	-3445.7
308.2	-3459.9
308.5	-3467.9
308.7	-3465.4
309.0	-3457.3
309.3	-3453.6
309.6	-3459.3
309.8	-3462.8
310.1	-3458.2
310.4	-3456.3
310.7	-3462.6
310.9	-3473.0
311.2	-3484.8
311.5	-3489.8
311.7	-3484.0
312.0	-3479.6
312.3	-3489.8
312.6	-3500.2
312.8	-3503.3
313.1	-3502.3
313.4	-3505.9
313.7	-3505.0
313.9	-3521.8
314.2	-3547.0
314.5	-3554.7
314.8	-3559.2
315.0	-3561.6
315.3	-3562.8
315.6	-3563.2
315.8	-3576.6
316.1	-3589.3
316.4	-3587.3
316.7	-3584.2
316.9	-3587.5
317.2	-3594.0
317.5	-3601.8
317.8	-3609.6
318.0	-3617.0
318.3	-3623.5
318.6	-3635.9
318.9	-3650.5
319.1	-3665.3
319.4	-3679.0
319.7	-3684.6
319.9	-3685.3
320.2	-3683.4
320.5	-3687.0
320.8	-3693.2
321.0	-3693.7
321.3	-3697.8
321.6	-3710.2
321.9	-3719.5
322.1	-3719.8
322.4	-3715.2
322.7	-3715.0
323.0	-3717.2
323.2	-3720.5
323.5	-3730.9
323.8	-3737.7
324.0	-3735.2
324.3	-3734.8
324.6	-3742.1
324.9	-3746.4
325.1	-3735.4
325.4	-3723.5
325.7	-3712.2
326.0	-3701.9
326.2	-3692.9
326.5	-3691.9
326.8	-3688.7
327.0	-3684.4
327.3	-3686.6
327.6	-3692.1
327.9	-3699.0
328.1	-3706.2
328.4	-3712.9
328.7	-3719.0
329.0	-3717.6
329.2	-3718.9
329.5	-3721.6
329.8	-3731.7
330.1	-3751.6
330.3	-3775.4
330.6	-3786.1
330.9	-3789.0
331.1	-3787.6
331.4	-3790.7
331.7	-3795.9
332.0	-3801.9
332.2	-3807.9
332.5	-3813.5
332.8	-3825.2
333.1	-3839.3
333.3	-3846.9
333.6	-3850.6
333.9	-3858.6
334.2	-3868.3
334.4	-3878.3
334.7	-3887.6
335.0	-3896.0
335.2	-3903.3
335.5	-3909.4
335.8	-3914.5
336.1	-3911.9
336.3	-3905.5
336.6	-3904.1
336.9	-3912.2
337.2	-3924.9
337.4	-3932.4
337.7	-3936.6
338.0	-3931.9
338.3	-3929.6
338.5	-3935.5
338.8	-3938.5
339.1	-3933.2
339.3	-3923.7
339.6	-3919.4
339.9	-3924.8
340.2	-3928.5
340.4	-3924.1
340.7	-3909.1
341.0	-3889.5
341.3	-3868.7
341.5	-3848.9
341.8	-3824.2
342.1	-3798.8
342.3	-3794.8
342.6	-3816.2
342.9	-3842.8
343.2	-3857.0
343.4	-3863.4
343.7	-3871.9
344.0	-3887.7
344.3	-3913.0
344.5	-3934.8
344.8	-3939.7
345.1	-3935.3
345.4	-3946.3
345.6	-3971.5
345.9	-3995.8
346.2	-4011.1
346.4	-4013.9
346.7	-4016.4
347.0	-4032.0
347.3	-4053.5
347.5	-4056.5
347.8	-4049.4
348.1	-4050.8
348.4	-4056.6
348.6	-4071.1
348.9	-4082.6
349.2	-4091.5
349.5	-4091.8
349.7	-4100.8
350.0	-4113.9
350.3	-4121.4
350.5	-4118.8
350.8	-4110.9
351.1	-4114.2
351.4	-4123.2
351.6	-4128.0
351.9	-4123.4
352.2	-4114.1
352.5	-4109.6
352.7	-4108.2
353.0	-4108.3
353.3	-4102.7
353.6	-4094.3
353.8	-4091.8
354.1	-4092.6
354.4	-4088.4
354.6	-4081.9
354.9	-4081.2
355.2	-4090.5
355.5	-4104.5
355.7	-4119.9
356.0	-4135.1
356.3	-4142.2
356.6	-4151.3
356.8	-4167.5
357.1	-4186.4
357.4	-4191.9
357.7	-4203.2
357.9	-4210.2
358.2	-4214.3
358.5	-4223.4
358.7	-4234.4
359.0	-4238.9
359.3	-4253.1
359.6	-4264.8
359.8	-4274.2
360.1	-4275.1
360.4	-4271.3
360.7	-4271.9
360.9	-4275.0
361.2	-4279.1
361.5	-4276.7
361.7	-4271.1
362.0	-4264.1
362.3	-4263.6
362.6	-4266.6
362.8	-4271.2
363.1	-4269.8
363.4	-4265.1
363.7	-4259.0
363.9	-4252.7
364.2	-4253.3
364.5	-4251.0
364.8	-4247.2
365.0	-4249.6
365.3	-4255.2
365.6	-4262.0
365.8	-4275.8
366.1	-4292.3
366.4	-4302.4
366.7	-4308.3
366.9	-4311.5
367.2	-4313.1
367.5	-4320.4
367.8	-4336.9
368.0	-4350.6
368.3	-4354.9
368.6	-4360.7
368.9	-4373.5
369.1	-4382.5
369.4	-4388.8
369.7	-4393.2
369.9	-4396.3
370.2	-4405.1
370.5	-4416.4
370.8	-4421.5
371.0	-4422.9
371.3	-4429.0
371.6	-4443.8
371.9	-4455.5
372.1	-4464.8
372.4	-4458.6
372.7	-4444.6
373.0	-4440.8
373.2	-4442.8
373.5	-4441.0
373.8	-4423.9
374.0	-4406.5
374.3	-4403.6
374.6	-4415.5
374.9	-4420.9
375.1	-4415.9
375.4	-4398.8
375.7	-4383.2
376.0	-4383.0
376.2	-4391.0
376.5	-4389.5
376.8	-4382.9
377.0	-4380.8
377.3	-4388.0
377.6	-4399.7
377.9	-4412.9
378.1	-4419.2
378.4	-4421.5
378.7	-4428.1
379.0	-4436.5
379.2	-4445.4
379.5	-4447.1
379.8	-4451.6
380.1	-4463.9
380.3	-4479.6
380.6	-4489.2
380.9	-4495.0
381.1	-4498.1
381.4	-4506.5
381.7	-4523.7
382.0	-4551.1
382.2	-4568.6
382.5	-4572.9
382.8	-4576.4
383.1	-4579.3
383.3	-4588.4
383.6	-4600.1
383.9	-4605.7
384.2	-4600.9
384.4	-4590.8
384.7	-4578.7
385.0	-4573.0
385.2	-4571.2
385.5	-4571.6
385.8	-4566.5
386.1	-4558.7
386.3	-4550.1
386.6	-4541.7
386.9	-4533.9
387.2	-4533.8
387.4	-4531.1
387.7	-4527.2
388.0	-4536.3
388.3	-4551.8
388.5	-4562.9
388.8	-4564.1
389.1	-4559.9
389.3	-4553.1
389.6	-4545.5
389.9	-4544.6
390.2	-4554.1
390.4	-4561.8
390.7	-4568.0
391.0	-4579.6
391.3	-4586.6
391.5	-4590.7
391.8	-4599.5
392.1	-4610.3
392.3	-4621.4
392.6	-4631.9
392.9	-4634.5
393.2	-4632.7
393.4	-4628.8
393.7	-4637.3
394.0	-4645.3
394.3	-4659.0
394.5	-4668.2
394.8	-4667.5
395.1	-4661.7
395.4	-4660.1
395.6	-4661.0
395.9	-4663.1
396.2	-4659.1
396.4	-4658.7
396.7	-4660.3
397.0	-4662.9
397.3	-4665.8
397.5	-4661.9
397.8	-4648.0
398.1	-4643.2
398.4	-4643.5
398.6	-4646.6
398.9	-4650.9
399.2	-4655.6
399.5	-4660.2
399.7	-4664.4
400.0	-4674.7
400.3	-4687.7
400.5	-4687.6
400.8	-4687.4
401.1	-4693.7
401.4	-4696.4
401.6	-4697.0
401.9	-4696.4
402.2	-4695.2
402.5	-4700.4
402.7	-4708.8
403.0	-4711.5
403.3	-4704.3
403.6	-4692.3
403.8	-4685.2
404.1	-4681.4
404.4	-4679.5
404.6	-4672.1
404.9	-4669.0
405.2	-4668.4
405.5	-4669.2
405.7	-4670.7
406.0	-4672.5
406.3	-4681.0
406.6	-4692.5
406.8	-4704.8
407.1	-4716.6
407.4	-4720.6
407.7	-4726.9
407.9	-4733.9
408.2	-4740.8
408.5	-4733.7
408.7	-4726.3
409.0	-4726.1
409.3	-4729.7
409.6	-4735.0
409.8	-4741.0
410.1	-4740.1
410.4	-4742.3
410.7	-4752.8
410.9	-4760.2
411.2	-4752.0
411.5	-4736.0
411.7	-4730.4
412.0	-4737.6
412.3	-4751.0
412.6	-4766.8
412.8	-4762.7
413.1	-4748.1
413.4	-4742.4
413.7	-4748.6
413.9	-4747.3
414.2	-4735.4
414.5	-4718.6
414.8	-4707.1
415.0	-4706.0
415.3	-4710.6
415.6	-4711.1
415.8	-4696.1
416.1	-4687.1
416.4	-4695.5
416.7	-4706.0
416.9	-4710.0
417.2	-4710.3
417.5	-4708.6
417.8	-4712.6
418.0	-4732.9
418.3	-4753.7
418.6	-4753.1
418.9	-4741.2
419.1	-4737.4
419.4	-4738.3
419.7	-4741.6
419.9	-4745.9
420.2	-4750.6
420.5	-4748.3
420.8	-4749.2
421.0	-4758.4
421.3	-4764.8
421.6	-4762.4
421.9	-4755.5
422.1	-4760.1
422.4	-4770.6
422.7	-4776.7
423.0	-4786.8
423.2	-4791.6
423.5	-4786.4
423.8	-4776.3
424.0	-4771.0
424.3	-4768.7
424.6	-4761.3
424.9	-4751.9
425.1	-4741.9
425.4	-4739.2
425.7	-4753.9
426.0	-4763.5
426.2	-4756.3
426.5	-4740.5
426.8	-4721.3
427.0	-4715.0
427.3	-4716.2
427.6	-4714.5
427.9	-4698.0
428.1	-4681.4
428.4	-4679.4
428.7	-4698.9
429.0	-4728.4
429.2	-4734.3
429.5	-4720.5
429.8	-4703.7
430.1	-4693.3
430.3	-4693.8
430.6	-4706.8
430.9	-4712.2
431.1	-4706.3
431.4	-4708.3
431.7	-4727.8
432.0	-4741.8
432.2	-4738.5
432.5	-4732.8
432.8	-4726.3
433.1	-4719.7
433.3	-4713.7
433.6	-4715.0
433.9	-4713.5
434.2	-4717.3
434.4	-4730.4
434.7	-4747.6
435.0	-4752.2
435.2	-4743.1
435.5	-4740.7
435.8	-4748.8
436.1	-4761.9
436.3	-4770.1
436.6	-4768.3
436.9	-4761.3
437.2	-4765.5
437.4	-4775.3
437.7	-4787.5
438.0	-4793.3
438.3	-4788.6
438.5	-4778.6
438.8	-4779.9
439.1	-4787.1
439.3	-4783.7
439.6	-4774.6
439.9	-4770.0
440.2	-4761.4
440.4	-4758.0
440.7	-4757.5
441.0	-4752.0
441.3	-4744.2
441.5	-4735.7
441.8	-4727.5
442.1	-4719.9
442.3	-4713.3
442.6	-4694.3
442.9	-4683.3
443.2	-4684.2
443.4	-4684.7
443.7	-4684.9
444.0	-4678.2
444.3	-4668.4
444.5	-4664.2
444.8	-4676.8
445.1	-4690.8
445.4	-4691.2
445.6	-4677.4
445.9	-4670.5
446.2	-4674.5
446.4	-4684.0
446.7	-4695.9
447.0	-4708.1
447.3	-4712.9
447.5	-4713.5
447.8	-4725.1
448.1	-4741.8
448.4	-4753.3
448.6	-4761.3
448.9	-4773.5
449.2	-4780.3
449.5	-4783.8
449.7	-4791.9
450.0	-4802.0
450.3	-4812.4
450.5	-4815.5
450.8	-4814.4
451.1	-4811.3
451.4	-4807.2
451.6	-4809.6
451.9	-4815.3
452.2	-4815.7
452.5	-4799.7
452.7	-4782.9
453.0	-4780.2
453.3	-4778.6
453.6	-4777.7
453.8	-4770.5
454.1	-4753.7
454.4	-4733.0
454.6	-4718.4
454.9	-4714.9
455.2	-4704.0
455.5	-4696.8
455.7	-4692.0
456.0	-4695.6
456.3	-4696.7
456.6	-4696.4
456.8	-4688.6
457.1	-4684.1
457.4	-4695.1
457.7	-4713.7
457.9	-4714.8
458.2	-4706.5
458.5	-4700.4
458.7	-4702.7
459.0	-4716.1
459.3	-4734.3
459.6	-4740.5
459.8	-4733.1
460.1	-4732.3
460.4	-4741.9
460.7	-4756.3
460.9	-4765.6
461.2	-4764.7
461.5	-4765.2
461.7	-4766.3
462.0	-4774.5
462.3	-4779.1
462.6	-4774.8
462.8	-4772.7
463.1	-4778.6
463.4	-4781.8
463.7	-4783.2
463.9	-4776.8
464.2	-4766.8
464.5	-4762.2
464.8	-4760.8
465.0	-4761.3
465.3	-4756.1
465.6	-4748.1
465.8	-4745.9
466.1	-4753.8
466.4	-4759.7
466.7	-4750.8
466.9	-4734.5
467.2	-4722.1
467.5	-4719.5
467.8	-4729.0
468.0	-4737.6
468.3	-4731.6
468.6	-4718.3
468.9	-4715.4
469.1	-4718.4
469.4	-4730.9
469.7	-4741.0
469.9	-4742.3
470.2	-4738.9
470.5	-4739.8
470.8	-4743.0
471.0	-4740.5
471.3	-4735.2
471.6	-4728.6
471.9	-4728.6
472.1	-4732.2
472.4	-4730.6
472.7	-4719.7
473.0	-4711.3
473.2	-4704.9
473.5	-4706.7
473.8	-4706.0
474.0	-4697.4
474.3	-4671.6
474.6	-4645.3
474.9	-4633.9
475.1	-4624.7
475.4	-4610.6
475.7	-4594.9
476.0	-4586.1
476.2	-4588.5
476.5	-4610.0
476.8	-4626.9
477.0	-4633.3
477.3	-4640.4
477.6	-4654.0
477.9	-4663.5
478.1	-4676.8
478.4	-4691.1
478.7	-4684.9
479.0	-4674.8
479.2	-4676.7
479.5	-4685.0
479.8	-4696.1
480.1	-4707.9
480.3	-4712.6
480.6	-4713.0
480.9	-4711.2
481.1	-4701.5
481.4	-4695.1
481.7	-4690.9
482.0	-4694.8
482.2	-4689.5
482.5	-4692.9
482.8	-4694.2
483.1	-4694.1
483.3	-4706.8
483.6	-4779.1
483.9	-5059.6
484.2	-5942.1
484.4	-7668.4
484.7	-10314.4
485.0	-13895.4
485.2	-18345.7
485.5	-23574.4
485.8	-29450.2
486.1	-35923.4
486.3	-42871.0
486.6	-50206.2
486.9	-57875.0
487.2	-65831.1
487.4	-73989.0
487.7	-82288.3
488.0	-90693.0
488.3	-99136.2
488.5	-107599.3
488.8	-116057.5
489.1	-124504.5
489.3	-132843.8
489.6	-141172.4
489.9	-149482.5
490.2	-157771.4
490.4	-166079.4
490.7	-174574.6
491.0	-183125.3
491.3	-191764.6
491.5	-200423.1
491.8	-209055.7
492.1	-217700.3
492.3	-226383.2
492.6	-235082.2
492.9	-243750.6
493.2	-252392.5
493.4	-260938.0
493.7	-269316.2
494.0	-277467.7
494.3	-285370.1
494.5	-292975.3
494.8	-301085.1
495.1	-310079.7
495.4	-319273.3
495.6	-329076.7
495.9	-339256.5
496.2	-349721.2
496.4	-360522.1
496.7	-371360.5
497.0	-381952.5
497.3	-391733.7
497.5	-400829.1
497.8	-410476.4
498.1	-421494.6
498.4	-432746.9
498.6	-444298.8
498.9	-455989.2
499.2	-467681.7
499.5	-479416.9
499.7	-491193.7
500.0	-502981.4
500.3	-514971.0
500.5	-526767.0
500.8	-538480.1
501.1	-550108.3
501.4	-561844.9
501.6	-573490.0
501.9	-585279.1
502.2	-597012.2
502.5	-608640.0
502.7	-620203.9
503.0	-631677.1
503.3	-643212.8
503.6	-654559.7
503.8	-665616.5
504.1	-676517.9
504.4	-687682.8
504.6	-698511.2
504.9	-709531.4
505.2	-720448.9
505.5	-731516.0
505.7	-742716.4
506.0	-754085.4
506.3	-765569.5
506.6	-777071.2
506.8	-788704.8
507.1	-800374.7
507.4	-811946.1
507.7	-823521.8
507.9	-835076.1
508.2	-846549.7
508.5	-857862.7
508.7	-869131.8
509.0	-880402.4
509.3	-891510.6
509.6	-902259.5
509.8	-913287.7
510.1	-924454.4
510.4	-935640.3
510.7	-946787.1
510.9	-957892.9
511.2	-969074.1
511.5	-980145.6
511.7	-991217.7
512.0	-1002295.8
512.3	-1013644.2
512.6	-1025056.2
512.8	-1036664.8
513.1	-1048231.9
513.4	-1059948.4
513.7	-1071737.9
513.9	-1083339.5
514.2	-1094411.6
514.5	-1105158.5
514.8	-1115101.6
515.0	-1123921.3
515.3	-1131539.8
515.6	-1138163.0
515.8	-1144590.5
516.1	-1152245.5
516.4	-1162790.6
516.7	-1175506.5
516.9	-1188649.6
517.2	-1202207.9
517.5	-1215917.1
517.8	-1229530.5
518.0	-1242714.5
518.3	-1255703.8
518.6	-1268517.4
518.9	-1281191.3
519.1	-1293560.3
519.4	-1305611.3
519.7	-1317655.5
519.9	-1329336.6
520.2	-1340610.2
520.5	-1351958.7
520.8	-1363554.9
521.0	-1375077.3
521.3	-1386533.4
521.6	-1397938.8
521.9	-1409433.1
522.1	-1420654.8
522.4	-1432128.3
522.7	-1443579.3
523.0	-1455063.8
523.2	-1466488.6
523.5	-1477881.9
523.8	-1489402.1
524.0	-1500742.2
524.3	-1512099.7
524.6	-1523317.3
524.9	-1534576.1
525.1	-1545755.1
525.4	-1556889.3
525.7	-1567778.9
526.0	-1578932.3
526.2	-1590267.1
526.5	-1601800.2
526.8	-1613157.0
527.0	-1624646.2
527.3	-1636027.7
527.6	-1646992.3
527.9	-1658250.4
528.1	-1669604.4
528.4	-1680881.1
528.7	-1692275.2
529.0	-1703096.8
529.2	-1713809.7
529.5	-1725127.0
529.8	-1736346.7
530.1	-1747589.7
530.3	-1758925.8
530.6	-1770238.2
530.9	-1781499.3
531.1	-1792597.4
531.4	-1803316.3
531.7	-1813365.8
532.0	-1822503.9
532.2	-1830612.4
532.5	-1837695.2
532.8	-1843827.6
533.1	-1849138.6
533.3	-1853755.9
533.6	-1857798.0
533.9	-1861376.2
534.2	-1864563.4
534.4	-1867433.3
534.7	-1870034.8
535.0	-1872413.4
535.2	-1874622.9
535.5	-1876717.7
535.8	-1878721.7
536.1	-1880627.3
536.3	-1882431.0
536.6	-1884164.9
536.9	-1885858.0
537.2	-1887528.7
537.4	-1889168.5
537.7	-1890761.3
538.0	-1892282.1
538.3	-1893742.5
538.5	-1895153.1
538.8	-1896536.7
539.1	-1897914.1
539.3	-1899303.6
539.6	-1900694.1
539.9	-1902066.0
540.2	-1903403.4
540.4	-1904680.3
540.7	-1905893.6
541.0	-1907039.6
541.3	-1908141.2
541.5	-1909207.2
541.8	-1910265.0
542.1	-1911309.8
[truncated: 34,615 more rows]
