# Supplementary material for: Environmental heterogeneity can tip the population genetics of range expansions
Source: eLife. 2019 Apr 12;8:e44359. doi: 10.7554/eLife.44359 (PMC6513619; doi:10.7554/eLife.44359)
Supplement: Figure 1—figure supplement 2—source data 1. [file elife-44359-fig1-figsupp2-data1.zip › run2-4.csv]

Scan Parameters
Scan Type	Standard Scan
ID	0
Stylus	Radius: 12.5 �m
Length	10000.0 um
Duration	122 sec
Resolution	0.273 um/sample
Force	2.00 mg
Measurement Range	524 um
Profile	Hills&Valleys
Display Range	Auto
R. Cursor	Pos: 100.0 um Width: 0.0 um
M. Cursor	Pos: 500.0 um Width: 0.0 um
Scan Data
Lateral um	Raw Angstrom
0.0	23.8
0.3	21.8
0.5	20.4
0.8	19.4
1.1	12.0
1.4	8.4
1.6	7.1
1.9	7.1
2.2	1.1
2.5	-7.7
2.7	-10.7
3.0	-10.3
3.3	-14.8
3.6	-28.4
3.8	-45.9
4.1	-57.4
4.4	-58.3
4.6	-53.4
4.9	-52.4
5.2	-67.1
5.5	-82.3
5.7	-90.1
6.0	-93.3
6.3	-100.6
6.6	-109.5
6.8	-118.6
7.1	-127.2
7.4	-121.5
7.7	-108.5
7.9	-106.0
8.2	-109.2
8.5	-108.6
8.7	-112.8
9.0	-112.4
9.3	-109.6
9.6	-112.5
9.8	-118.2
10.1	-118.3
10.4	-115.3
10.7	-124.4
10.9	-132.6
11.2	-139.7
11.5	-152.4
11.7	-160.5
12.0	-165.6
12.3	-175.3
12.6	-187.0
12.8	-192.0
13.1	-193.1
13.4	-192.1
13.7	-196.7
13.9	-197.3
14.2	-202.4
14.5	-202.9
14.8	-207.5
15.0	-220.8
15.3	-237.7
15.6	-248.7
15.8	-248.9
16.1	-243.4
16.4	-242.0
16.7	-249.5
16.9	-254.6
17.2	-258.0
17.5	-253.5
17.8	-245.2
18.0	-242.1
18.3	-248.7
18.6	-253.4
18.9	-256.6
19.1	-258.9
19.4	-260.5
19.7	-261.6
19.9	-269.1
20.2	-272.8
20.5	-267.4
20.8	-271.0
21.0	-292.6
21.3	-308.8
21.6	-314.3
21.9	-313.7
22.1	-309.8
22.4	-311.1
22.7	-321.9
23.0	-337.0
23.2	-346.6
23.5	-352.5
23.8	-362.8
24.0	-374.7
24.3	-379.8
24.6	-381.0
24.9	-380.0
25.1	-384.6
25.4	-398.5
25.7	-409.8
26.0	-412.1
26.2	-409.5
26.5	-411.1
26.8	-421.5
27.0	-429.3
27.3	-428.3
27.6	-422.8
27.9	-415.1
28.1	-420.3
28.4	-432.1
28.7	-439.8
29.0	-444.8
29.2	-447.9
29.5	-443.1
29.8	-441.2
30.1	-440.9
30.3	-448.2
30.6	-445.6
30.9	-438.0
31.1	-441.5
31.4	-450.9
31.7	-449.2
32.0	-448.5
32.2	-455.0
32.5	-458.3
32.8	-459.6
33.1	-452.9
33.3	-449.3
33.6	-440.8
33.9	-430.3
34.2	-432.9
34.4	-442.3
34.7	-441.3
35.0	-434.8
35.2	-439.2
35.5	-449.2
35.8	-454.7
36.1	-457.4
36.3	-451.7
36.6	-435.2
36.9	-427.6
37.2	-438.6
37.4	-445.4
37.7	-449.5
38.0	-451.9
38.3	-446.4
38.5	-450.5
38.8	-473.0
39.1	-483.5
39.3	-480.1
39.6	-469.5
39.9	-469.3
40.2	-474.6
40.4	-475.8
40.7	-474.7
41.0	-472.4
41.3	-469.7
41.5	-473.7
41.8	-487.6
42.1	-499.3
42.3	-502.1
42.6	-493.2
42.9	-485.5
43.2	-478.9
43.4	-473.4
43.7	-468.9
44.0	-472.0
44.3	-478.8
44.5	-487.3
44.8	-489.3
45.1	-480.9
45.4	-467.6
45.6	-466.0
45.9	-470.8
46.2	-465.3
46.4	-461.4
46.7	-458.6
47.0	-449.8
47.3	-452.0
47.5	-466.5
47.8	-473.3
48.1	-475.3
48.4	-481.4
48.6	-496.0
48.9	-500.6
49.2	-506.3
49.5	-512.1
49.7	-510.9
50.0	-526.1
50.3	-549.1
50.5	-561.1
50.8	-559.7
51.1	-557.9
51.4	-556.1
51.6	-567.7
51.9	-585.8
52.2	-592.6
52.5	-586.1
52.7	-579.7
53.0	-580.5
53.3	-591.8
53.6	-601.3
53.8	-595.6
54.1	-582.3
54.4	-579.1
54.6	-581.8
54.9	-587.3
55.2	-587.2
55.5	-577.4
55.7	-563.2
56.0	-561.0
56.3	-572.1
56.6	-576.1
56.8	-562.6
57.1	-547.4
57.4	-539.1
57.7	-541.8
57.9	-550.2
58.2	-547.7
58.5	-539.4
58.7	-535.4
59.0	-540.6
59.3	-543.8
59.6	-545.6
59.8	-546.5
60.1	-540.2
60.4	-537.2
60.7	-542.8
60.9	-552.8
61.2	-557.6
61.5	-552.5
61.7	-549.3
62.0	-554.0
62.3	-562.6
62.6	-572.7
62.8	-576.1
63.1	-575.7
63.4	-580.1
63.7	-586.6
63.9	-593.9
64.2	-601.0
64.5	-607.5
64.8	-613.3
65.0	-618.2
65.3	-622.3
65.6	-625.7
65.8	-628.5
66.1	-624.0
66.4	-615.9
66.7	-613.3
66.9	-613.7
67.2	-615.7
67.5	-618.5
67.8	-628.1
68.0	-634.1
68.3	-637.6
68.6	-639.6
68.9	-633.9
69.1	-631.2
69.4	-637.0
69.7	-647.0
69.9	-651.8
70.2	-646.7
70.5	-636.7
70.8	-631.5
71.0	-635.9
71.3	-645.3
71.6	-649.8
71.9	-651.5
72.1	-651.4
72.4	-657.3
72.7	-665.8
73.0	-668.4
73.2	-667.7
73.5	-672.0
73.8	-685.3
74.0	-695.9
74.3	-697.5
74.6	-700.8
74.9	-704.9
75.1	-715.8
75.4	-736.3
75.7	-747.0
76.0	-745.0
76.2	-743.0
76.5	-754.7
76.8	-766.0
77.0	-769.7
77.3	-769.1
77.6	-766.1
77.9	-768.8
78.1	-781.1
78.4	-784.2
78.7	-775.5
79.0	-767.7
79.2	-767.8
79.5	-765.3
79.8	-761.6
80.1	-757.5
80.3	-753.6
80.6	-756.7
80.9	-770.0
81.1	-781.2
81.4	-783.7
81.7	-781.4
82.0	-783.4
82.2	-787.5
82.5	-792.5
82.8	-797.6
83.1	-795.7
83.3	-796.9
83.6	-813.0
83.9	-836.1
84.2	-847.7
84.4	-845.7
84.7	-843.3
85.0	-834.0
85.2	-835.2
85.5	-841.9
85.8	-844.4
86.1	-837.7
86.3	-833.3
86.6	-843.9
86.9	-868.5
87.2	-892.0
87.4	-900.0
87.7	-898.9
88.0	-899.9
88.3	-901.9
88.5	-904.2
88.8	-906.6
89.1	-895.4
89.3	-891.2
89.6	-904.4
89.9	-919.3
90.2	-927.4
90.4	-924.5
90.7	-909.1
91.0	-895.0
91.3	-895.9
91.5	-898.1
91.8	-894.2
92.1	-887.2
92.3	-892.5
92.6	-904.0
92.9	-918.1
93.2	-932.5
93.4	-939.3
93.7	-941.6
94.0	-954.7
94.3	-965.9
94.5	-962.0
94.8	-963.5
95.1	-974.7
95.4	-990.2
95.6	-1006.9
95.9	-1023.1
96.2	-1024.4
96.4	-1024.3
96.7	-1030.2
97.0	-1032.2
97.3	-1018.5
97.5	-1004.1
97.8	-990.3
98.1	-991.4
98.4	-1006.9
98.6	-1009.1
98.9	-1003.8
99.2	-1001.7
99.5	-1008.2
99.7	-1018.7
100.0	-1037.5
100.3	-1045.8
100.5	-1034.6
100.8	-1020.3
101.1	-1018.9
101.4	-1024.5
101.6	-1033.5
101.9	-1036.8
102.2	-1030.3
102.5	-1018.8
102.7	-1019.1
103.0	-1032.2
103.3	-1051.4
103.6	-1059.0
103.8	-1053.1
104.1	-1047.1
104.4	-1048.2
104.6	-1046.3
104.9	-1043.0
105.2	-1039.1
105.5	-1041.9
105.7	-1054.8
106.0	-1072.2
106.3	-1084.1
106.6	-1078.7
106.8	-1071.1
107.1	-1069.7
107.4	-1071.6
107.7	-1061.8
107.9	-1053.1
108.2	-1052.3
108.5	-1062.5
108.7	-1084.7
109.0	-1111.6
109.3	-1119.0
109.6	-1102.0
109.8	-1093.3
110.1	-1103.1
110.4	-1108.6
110.7	-1104.8
110.9	-1096.2
111.2	-1092.4
111.5	-1104.9
111.7	-1131.9
112.0	-1158.1
112.3	-1168.5
112.6	-1169.7
112.8	-1172.6
113.1	-1176.2
113.4	-1179.9
113.7	-1170.0
113.9	-1166.9
114.2	-1174.4
114.5	-1193.8
114.8	-1204.7
115.0	-1210.3
115.3	-1212.6
115.6	-1213.1
115.8	-1219.2
116.1	-1221.1
116.4	-1214.0
116.7	-1202.6
116.9	-1189.6
117.2	-1183.5
117.5	-1188.2
117.8	-1191.6
118.0	-1187.4
118.3	-1186.2
118.6	-1193.3
118.9	-1204.4
119.1	-1210.1
119.4	-1205.8
119.7	-1196.4
119.9	-1191.7
120.2	-1189.9
120.5	-1189.7
120.8	-1190.4
121.0	-1184.9
121.3	-1183.1
121.6	-1190.1
121.9	-1194.7
122.1	-1204.3
122.4	-1209.2
122.7	-1204.6
123.0	-1201.8
123.2	-1207.0
123.5	-1209.4
123.8	-1203.3
124.0	-1199.9
124.3	-1198.2
124.6	-1204.2
124.9	-1213.9
125.1	-1224.9
125.4	-1229.1
125.7	-1229.3
126.0	-1220.7
126.2	-1214.7
126.5	-1210.5
126.8	-1200.9
127.0	-1189.0
127.3	-1190.2
127.6	-1198.4
127.9	-1202.9
128.1	-1212.0
128.4	-1216.0
128.7	-1217.1
129.0	-1223.3
129.2	-1238.5
129.5	-1237.2
129.8	-1227.2
130.1	-1226.7
130.3	-1231.3
130.6	-1251.8
130.9	-1272.5
131.1	-1278.6
131.4	-1276.2
131.7	-1269.6
132.0	-1274.6
132.2	-1278.7
132.5	-1275.3
132.8	-1268.2
133.1	-1259.6
133.3	-1264.2
133.6	-1275.6
133.9	-1283.1
134.2	-1274.5
134.4	-1264.6
134.7	-1261.5
135.0	-1262.2
135.2	-1264.9
135.5	-1261.8
135.8	-1249.1
136.1	-1245.5
136.3	-1253.9
136.6	-1261.3
136.9	-1260.9
137.2	-1256.5
137.4	-1256.8
137.7	-1266.4
138.0	-1287.1
138.3	-1292.0
138.5	-1288.1
138.8	-1286.5
139.1	-1292.9
139.3	-1310.0
139.6	-1324.7
139.9	-1323.8
140.2	-1314.5
140.4	-1321.5
140.7	-1343.5
141.0	-1365.3
141.3	-1371.9
141.5	-1369.9
141.8	-1370.2
142.1	-1378.3
142.3	-1390.2
142.6	-1396.4
142.9	-1399.2
143.2	-1406.6
143.4	-1422.7
143.7	-1442.4
144.0	-1449.0
144.3	-1441.5
144.5	-1433.7
144.8	-1433.0
145.1	-1442.9
145.4	-1451.0
145.6	-1444.1
145.9	-1429.8
146.2	-1419.1
146.4	-1417.9
146.7	-1421.9
147.0	-1421.6
147.3	-1412.4
147.5	-1399.0
147.8	-1391.1
148.1	-1379.9
148.4	-1367.8
148.6	-1356.1
148.9	-1352.2
149.2	-1352.7
149.5	-1362.2
149.7	-1362.5
150.0	-1357.8
150.3	-1357.5
150.5	-1366.2
150.8	-1379.3
151.1	-1386.9
151.4	-1384.4
151.6	-1376.6
151.9	-1373.3
152.2	-1379.4
152.5	-1390.0
152.7	-1388.8
153.0	-1388.2
153.3	-1387.9
153.6	-1394.5
153.8	-1411.0
154.1	-1425.0
154.4	-1429.9
154.6	-1436.2
154.9	-1449.7
155.2	-1459.2
155.5	-1466.0
155.7	-1477.5
156.0	-1490.7
156.3	-1497.2
156.6	-1506.3
156.8	-1509.5
157.1	-1509.2
157.4	-1513.8
157.7	-1514.1
157.9	-1505.2
158.2	-1498.8
158.5	-1494.2
158.7	-1490.8
159.0	-1488.4
159.3	-1480.0
159.6	-1462.2
159.8	-1440.6
160.1	-1432.0
160.4	-1431.0
160.7	-1427.5
160.9	-1422.7
161.2	-1417.8
161.5	-1413.0
161.7	-1415.4
162.0	-1414.8
162.3	-1405.8
162.6	-1399.8
162.8	-1395.7
163.1	-1393.1
163.4	-1391.3
163.7	-1390.1
163.9	-1389.4
164.2	-1395.7
164.5	-1405.2
164.8	-1415.9
165.0	-1412.9
165.3	-1402.8
165.6	-1396.4
165.8	-1399.1
166.1	-1406.5
166.4	-1415.9
166.7	-1419.0
166.9	-1425.2
167.2	-1432.6
167.5	-1440.1
167.8	-1440.4
168.0	-1443.6
168.3	-1448.1
168.6	-1452.9
168.9	-1457.6
169.1	-1455.2
169.4	-1455.8
169.7	-1464.8
169.9	-1484.2
170.2	-1501.3
170.5	-1502.3
170.8	-1501.4
171.0	-1506.3
171.3	-1513.9
171.6	-1522.4
171.9	-1524.1
172.1	-1515.3
172.4	-1508.2
172.7	-1516.0
173.0	-1531.1
173.2	-1535.8
173.5	-1534.4
173.8	-1523.2
174.0	-1521.0
174.3	-1523.7
174.6	-1522.2
174.9	-1511.9
175.1	-1497.4
175.4	-1495.3
175.7	-1500.0
176.0	-1507.9
176.2	-1503.6
176.5	-1493.1
176.8	-1486.6
177.0	-1489.6
177.3	-1497.3
177.6	-1500.4
177.9	-1500.8
178.1	-1506.3
178.4	-1514.3
178.7	-1516.3
179.0	-1514.9
179.2	-1505.1
179.5	-1498.2
179.8	-1493.4
180.1	-1503.4
180.3	-1527.4
180.6	-1543.8
180.9	-1548.1
181.1	-1552.4
181.4	-1556.4
181.7	-1553.3
182.0	-1553.2
182.2	-1561.5
182.5	-1567.0
182.8	-1570.6
183.1	-1579.6
183.3	-1597.6
183.6	-1619.1
183.9	-1627.6
184.2	-1628.4
184.4	-1625.1
184.7	-1626.5
185.0	-1630.3
185.2	-1635.2
185.5	-1640.3
185.8	-1638.4
186.1	-1646.4
186.3	-1672.4
186.6	-1699.6
186.9	-1718.8
187.2	-1718.8
187.4	-1701.9
187.7	-1690.5
188.0	-1696.3
188.3	-1704.2
188.5	-1706.0
188.8	-1711.1
189.1	-1717.5
189.3	-1724.3
189.6	-1737.4
189.9	-1739.6
190.2	-1722.3
190.4	-1695.8
190.7	-1686.5
191.0	-1680.2
191.3	-1682.9
191.5	-1696.7
191.8	-1702.2
192.1	-1709.6
192.3	-1730.8
192.6	-1744.5
192.9	-1739.8
193.2	-1732.2
193.4	-1730.4
193.7	-1731.7
194.0	-1734.8
194.3	-1738.4
194.5	-1742.2
194.8	-1745.7
195.1	-1769.0
195.4	-1794.5
195.6	-1806.0
195.9	-1809.0
196.2	-1807.4
196.4	-1810.1
196.7	-1821.6
197.0	-1830.3
197.3	-1830.2
197.5	-1832.1
197.8	-1848.3
198.1	-1871.0
198.4	-1888.9
198.6	-1903.0
198.9	-1907.2
199.2	-1905.9
199.5	-1915.1
199.7	-1929.3
200.0	-1938.5
200.3	-1944.2
200.5	-1947.8
200.8	-1949.9
201.1	-1951.1
201.4	-1945.0
201.6	-1935.4
201.9	-1938.1
202.2	-1953.9
202.5	-1962.1
202.7	-1952.3
203.0	-1940.2
203.3	-1934.4
203.6	-1932.5
203.8	-1939.5
204.1	-1937.4
204.4	-1923.7
204.6	-1911.6
204.9	-1914.7
205.2	-1932.3
205.5	-1949.8
205.7	-1959.3
206.0	-1957.0
206.3	-1955.3
206.6	-1954.1
206.8	-1959.9
207.1	-1962.4
207.4	-1962.9
207.7	-1962.3
207.9	-1967.8
208.2	-1983.0
208.5	-2002.3
208.7	-2022.3
209.0	-2041.4
209.3	-2051.8
209.6	-2050.2
209.8	-2048.9
210.1	-2047.9
210.4	-2053.8
210.7	-2063.0
210.9	-2080.1
211.2	-2093.4
211.5	-2097.0
211.7	-2108.6
212.0	-2130.4
212.3	-2149.3
212.6	-2165.4
212.8	-2165.3
213.1	-2156.6
213.4	-2150.6
213.7	-2153.3
213.9	-2167.0
214.2	-2179.0
214.5	-2196.0
214.8	-2207.6
215.0	-2208.9
215.3	-2211.2
215.6	-2213.9
215.8	-2216.7
216.1	-2219.2
216.4	-2221.5
216.7	-2223.5
216.9	-2231.8
217.2	-2249.7
217.5	-2264.8
217.8	-2277.2
218.0	-2294.0
218.3	-2305.3
218.6	-2312.8
218.9	-2317.8
219.1	-2314.2
219.4	-2306.4
219.7	-2310.4
219.9	-2320.2
220.2	-2325.9
220.5	-2322.2
220.8	-2320.5
221.0	-2326.6
221.3	-2336.6
221.6	-2347.8
221.9	-2352.2
222.1	-2359.4
222.4	-2367.6
222.7	-2375.6
223.0	-2383.1
223.2	-2389.7
223.5	-2388.6
223.8	-2390.2
224.0	-2406.6
224.3	-2423.0
224.6	-2431.5
224.9	-2435.2
225.1	-2436.0
225.4	-2442.0
225.7	-2450.3
226.0	-2459.2
226.2	-2461.1
226.5	-2459.2
226.8	-2462.0
227.0	-2473.8
227.3	-2483.0
227.6	-2496.8
227.9	-2505.3
228.1	-2517.2
228.4	-2536.6
228.7	-2552.1
229.0	-2557.6
229.2	-2557.3
229.5	-2554.0
229.8	-2556.0
230.1	-2567.4
230.3	-2576.3
230.6	-2583.3
230.9	-2602.1
231.1	-2626.0
231.4	-2637.4
231.7	-2634.6
232.0	-2624.4
232.2	-2617.6
232.5	-2613.2
232.8	-2617.1
233.1	-2618.4
233.3	-2604.8
233.6	-2597.7
233.9	-2614.7
234.2	-2636.6
234.4	-2646.2
234.7	-2641.8
235.0	-2630.2
235.2	-2615.6
235.5	-2620.5
235.8	-2628.9
236.1	-2625.1
236.3	-2621.7
236.6	-2625.5
236.9	-2639.7
237.2	-2665.0
237.4	-2681.1
237.7	-2677.7
238.0	-2670.8
238.3	-2669.2
238.5	-2670.6
238.8	-2666.7
239.1	-2673.8
239.3	-2686.2
239.6	-2707.3
239.9	-2731.5
240.2	-2749.0
240.4	-2754.9
240.7	-2760.9
241.0	-2766.4
241.3	-2778.1
241.5	-2785.5
241.8	-2776.7
242.1	-2766.4
242.3	-2769.7
242.6	-2773.1
242.9	-2783.2
243.2	-2796.1
243.4	-2802.9
243.7	-2799.1
244.0	-2803.5
244.3	-2805.1
244.5	-2791.8
244.8	-2784.8
245.1	-2795.2
245.4	-2793.9
245.6	-2786.5
245.9	-2796.5
246.2	-2801.7
246.4	-2804.0
246.7	-2817.9
247.0	-2823.6
247.3	-2811.2
247.5	-2803.2
247.8	-2811.8
248.1	-2815.1
248.4	-2815.3
248.6	-2820.7
248.9	-2828.3
249.2	-2836.7
249.5	-2851.6
249.7	-2862.1
250.0	-2862.9
250.3	-2871.8
250.5	-2884.4
250.8	-2898.2
251.1	-2904.8
251.4	-2900.4
251.6	-2890.4
251.9	-2891.6
252.2	-2898.7
252.5	-2915.1
252.7	-2928.7
253.0	-2926.3
253.3	-2922.2
253.6	-2924.3
253.8	-2936.2
254.1	-2952.6
254.4	-2963.4
254.6	-2963.8
254.9	-2958.6
255.2	-2957.4
255.5	-2965.2
255.7	-2984.0
256.0	-3007.3
256.3	-3024.7
256.6	-3024.2
256.8	-3020.8
257.1	-3022.9
257.4	-3021.1
257.7	-3017.3
257.9	-3012.6
258.2	-3007.9
258.5	-3003.5
258.7	-2999.5
259.0	-3002.8
259.3	-3009.8
259.6	-3018.2
259.8	-3033.5
260.1	-3031.3
260.4	-3019.8
260.7	-3010.9
260.9	-3004.0
261.2	-3005.4
261.5	-3017.8
261.7	-3021.9
262.0	-3014.5
262.3	-3014.8
262.6	-3026.1
262.8	-3035.6
263.1	-3043.6
263.4	-3043.4
263.7	-3032.1
263.9	-3029.2
264.2	-3037.6
264.5	-3051.5
264.8	-3060.7
265.0	-3059.9
265.3	-3053.9
265.6	-3058.9
265.8	-3076.1
266.1	-3092.1
266.4	-3106.1
266.7	-3118.1
266.9	-3128.2
267.2	-3129.8
267.5	-3133.5
267.8	-3131.2
268.0	-3126.0
268.3	-3126.3
268.6	-3136.2
268.9	-3143.9
269.1	-3143.0
269.4	-3144.4
269.7	-3146.9
269.9	-3156.6
270.2	-3162.6
270.5	-3152.9
270.8	-3135.3
271.0	-3128.4
271.3	-3134.2
271.6	-3146.6
271.9	-3154.8
272.1	-3160.2
272.4	-3163.7
272.7	-3166.0
273.0	-3174.1
273.2	-3171.4
273.5	-3163.0
273.8	-3152.2
274.0	-3140.9
274.3	-3143.6
274.6	-3153.5
274.9	-3159.9
275.1	-3164.0
275.4	-3166.6
275.7	-3168.1
276.0	-3169.0
276.2	-3169.4
276.5	-3162.9
276.8	-3166.5
277.0	-3168.7
277.3	-3169.8
277.6	-3177.1
277.9	-3187.1
278.1	-3191.2
278.4	-3198.4
278.7	-3207.0
279.0	-3202.1
279.2	-3203.8
279.5	-3208.9
279.8	-3202.1
280.1	-3202.7
280.3	-3214.1
280.6	-3216.9
280.9	-3228.4
281.1	-3243.8
281.4	-3239.9
281.7	-3219.3
282.0	-3211.4
282.2	-3217.5
282.5	-3217.3
282.8	-3220.4
283.1	-3218.4
283.3	-3207.0
283.6	-3204.9
283.9	-3221.4
284.2	-3233.1
284.4	-3234.8
284.7	-3224.3
285.0	-3214.7
285.2	-3212.9
285.5	-3222.3
285.8	-3230.2
286.1	-3230.0
286.3	-3225.5
286.6	-3225.8
286.9	-3235.3
287.2	-3242.3
287.4	-3234.1
287.7	-3218.3
288.0	-3213.0
288.3	-3233.9
288.5	-3260.5
288.8	-3268.3
289.1	-3265.3
289.3	-3256.8
289.6	-3252.6
289.9	-3264.5
290.2	-3270.8
290.4	-3260.1
290.7	-3254.5
291.0	-3258.9
291.3	-3261.4
291.5	-3262.9
291.8	-3263.7
292.1	-3264.0
292.3	-3250.6
292.6	-3251.0
292.9	-3252.1
293.2	-3253.4
293.4	-3261.4
293.7	-3265.8
294.0	-3268.0
294.3	-3268.7
294.5	-3262.0
294.8	-3258.4
295.1	-3256.8
295.4	-3256.3
295.6	-3256.5
295.9	-3257.0
296.2	-3264.4
296.4	-3268.3
296.7	-3283.3
297.0	-3296.7
297.3	-3301.3
297.5	-3307.8
297.8	-3314.7
298.1	-3314.7
298.4	-3310.9
298.6	-3312.2
298.9	-3316.0
299.2	-3320.9
299.5	-3332.8
299.7	-3334.2
300.0	-3323.0
300.3	-3312.7
300.5	-3303.6
300.8	-3295.8
301.1	-3282.5
301.4	-3273.9
301.6	-3268.5
301.9	-3271.9
302.2	-3279.7
302.5	-3282.7
302.7	-3282.9
303.0	-3288.2
303.3	-3302.7
303.6	-3314.3
303.8	-3316.8
304.1	-3307.5
304.4	-3299.3
304.6	-3299.0
304.9	-3309.7
305.2	-3325.4
305.5	-3336.1
305.7	-3343.2
306.0	-3361.4
306.3	-3384.3
306.6	-3387.8
306.8	-3380.7
307.1	-3381.8
307.4	-3394.1
307.7	-3411.3
307.9	-3423.4
308.2	-3431.7
308.5	-3444.2
308.7	-3458.0
309.0	-3471.6
309.3	-3477.3
309.6	-3478.4
309.8	-3477.0
310.1	-3481.0
310.4	-3494.3
310.7	-3491.6
310.9	-3480.4
311.2	-3472.2
311.5	-3473.0
311.7	-3478.4
312.0	-3492.7
312.3	-3497.3
312.6	-3489.7
312.8	-3482.8
313.1	-3490.1
313.4	-3504.6
313.7	-3508.5
313.9	-3506.3
314.2	-3501.1
314.5	-3508.1
314.8	-3521.1
315.0	-3529.7
315.3	-3528.6
315.6	-3522.4
315.8	-3520.5
316.1	-3527.9
316.4	-3539.7
316.7	-3539.6
316.9	-3539.9
317.2	-3547.0
317.5	-3557.3
317.8	-3568.5
318.0	-3572.8
318.3	-3566.2
318.6	-3574.6
318.9	-3590.2
319.1	-3608.7
319.4	-3614.0
319.7	-3611.8
319.9	-3619.1
320.2	-3624.4
320.5	-3628.1
320.8	-3630.8
321.0	-3626.0
321.3	-3624.2
321.6	-3624.2
321.9	-3638.6
322.1	-3646.2
322.4	-3642.9
322.7	-3647.5
323.0	-3649.2
323.2	-3642.6
323.5	-3631.9
323.8	-3619.9
324.0	-3607.9
324.3	-3603.7
324.6	-3603.8
324.9	-3592.8
325.1	-3583.4
325.4	-3582.2
325.7	-3592.3
326.0	-3600.9
326.2	-3608.1
326.5	-3607.4
326.8	-3602.4
327.0	-3602.2
327.3	-3611.4
327.6	-3624.9
327.9	-3639.7
328.1	-3654.2
328.4	-3667.5
328.7	-3685.9
329.0	-3699.0
329.2	-3701.6
329.5	-3711.8
329.8	-3718.7
330.1	-3716.5
330.3	-3723.1
330.6	-3727.2
330.9	-3729.7
331.1	-3724.4
331.4	-3722.0
331.7	-3728.1
332.0	-3731.6
332.2	-3733.4
332.5	-3734.2
332.8	-3734.4
333.1	-3741.0
333.3	-3750.5
333.6	-3761.0
333.9	-3771.1
334.2	-3773.7
334.4	-3772.0
334.7	-3774.9
335.0	-3786.7
335.2	-3782.4
335.5	-3762.9
335.8	-3756.9
336.1	-3758.6
336.3	-3757.5
336.6	-3761.7
336.9	-3761.8
337.2	-3746.2
337.4	-3736.7
337.7	-3738.0
338.0	-3731.4
338.3	-3721.2
338.5	-3716.4
338.8	-3714.9
339.1	-3721.9
339.3	-3733.1
339.6	-3738.9
339.9	-3734.8
340.2	-3732.3
340.4	-3737.6
340.7	-3746.6
341.0	-3750.4
341.3	-3751.0
341.5	-3749.9
341.8	-3754.7
342.1	-3769.0
342.3	-3787.4
342.6	-3793.2
342.9	-3785.1
343.2	-3776.9
343.4	-3782.7
343.7	-3795.5
344.0	-3811.2
344.3	-3820.6
344.5	-3825.9
344.8	-3835.4
345.1	-3853.1
345.4	-3867.3
345.6	-3871.9
345.9	-3864.2
346.2	-3857.3
346.4	-3851.3
346.7	-3852.8
347.0	-3858.4
347.3	-3858.9
347.5	-3863.5
347.8	-3869.9
348.1	-3883.5
348.4	-3893.3
348.6	-3900.4
348.9	-3905.4
349.2	-3909.1
349.5	-3918.4
349.7	-3923.5
350.0	-3925.8
350.3	-3926.5
350.5	-3926.3
350.8	-3925.6
351.1	-3931.5
351.4	-3940.4
351.6	-3943.6
351.9	-3943.5
352.2	-3948.4
352.5	-3948.9
352.7	-3946.9
353.0	-3943.8
353.3	-3933.7
353.6	-3927.1
353.8	-3929.7
354.1	-3937.0
354.4	-3946.3
354.6	-3956.0
354.9	-3951.8
355.2	-3947.1
355.5	-3956.0
355.7	-3964.8
356.0	-3966.2
356.3	-3963.5
356.6	-3958.8
356.8	-3953.4
357.1	-3954.8
357.4	-3952.9
357.7	-3949.4
357.9	-3952.0
358.2	-3957.7
358.5	-3958.0
358.7	-3968.7
359.0	-3977.6
359.3	-3978.1
359.6	-3987.5
359.8	-4001.1
360.1	-4002.4
360.4	-3997.1
360.7	-4008.8
360.9	-4028.7
361.2	-4044.9
361.5	-4064.7
361.7	-4078.2
362.0	-4080.8
362.3	-4083.9
362.6	-4100.6
362.8	-4116.7
363.1	-4131.2
363.4	-4137.2
363.7	-4138.1
363.9	-4136.3
364.2	-4146.6
364.5	-4162.6
364.8	-4173.9
365.0	-4175.0
365.3	-4170.7
365.6	-4170.4
365.8	-4172.4
366.1	-4175.4
366.4	-4172.0
366.7	-4172.1
366.9	-4174.2
367.2	-4177.1
367.5	-4180.3
367.8	-4183.4
368.0	-4186.2
368.3	-4195.4
368.6	-4207.3
368.9	-4206.4
369.1	-4198.7
369.4	-4188.0
369.7	-4189.7
369.9	-4198.1
370.2	-4202.7
370.5	-4204.9
370.8	-4205.7
371.0	-4212.4
371.3	-4228.5
371.6	-4248.5
371.9	-4262.5
372.1	-4278.8
372.4	-4295.4
372.7	-4304.1
373.0	-4308.0
373.2	-4315.7
373.5	-4325.0
373.8	-4341.1
374.0	-4359.8
374.3	-4378.4
374.6	-4389.0
374.9	-4394.6
375.1	-4397.0
375.4	-4397.6
375.7	-4397.1
376.0	-4402.9
376.2	-4404.8
376.5	-4404.6
376.8	-4403.2
377.0	-4414.7
377.3	-4439.0
377.6	-4461.8
377.9	-4482.0
378.1	-4492.8
378.4	-4497.7
378.7	-4499.1
379.0	-4498.5
379.2	-4497.0
379.5	-4494.9
379.8	-4499.5
380.1	-4507.4
380.3	-4523.1
380.6	-4535.2
380.9	-4544.5
381.1	-4558.3
381.4	-4560.2
381.7	-4555.5
382.0	-4547.6
382.2	-4538.5
382.5	-4529.6
382.8	-4527.9
383.1	-4543.8
383.3	-4561.3
383.6	-4564.8
383.9	-4560.7
384.2	-4559.5
384.4	-4559.9
384.7	-4561.1
385.0	-4562.7
385.2	-4571.2
385.5	-4569.2
385.8	-4568.5
386.1	-4582.0
386.3	-4602.1
386.6	-4624.3
386.9	-4639.4
387.2	-4649.5
387.4	-4656.3
387.7	-4667.4
388.0	-4673.5
388.3	-4676.3
388.5	-4677.3
388.8	-4690.5
389.1	-4716.2
389.3	-4739.9
389.6	-4760.9
389.9	-4779.0
390.2	-4787.4
390.4	-4796.8
390.7	-4806.1
391.0	-4801.1
391.3	-4788.9
391.5	-4787.2
391.8	-4797.8
392.1	-4807.7
392.3	-4809.7
392.6	-4800.6
392.9	-4792.9
393.2	-4800.0
393.4	-4814.5
393.7	-4831.9
394.0	-4843.0
394.3	-4843.0
394.5	-4837.3
394.8	-4842.2
395.1	-4859.2
395.4	-4868.1
395.6	-4865.2
395.9	-4863.0
396.2	-4861.2
396.4	-4859.9
396.7	-4865.5
397.0	-4867.9
397.3	-4868.2
397.5	-4874.2
397.8	-4876.1
398.1	-4868.9
398.4	-4857.3
398.6	-4857.7
398.9	-4857.8
399.2	-4864.4
399.5	-4887.4
399.7	-4904.2
400.0	-4909.7
400.3	-4922.2
400.5	-4937.5
400.8	-4946.6
401.1	-4951.6
401.4	-4954.1
401.6	-4948.4
401.9	-4945.4
402.2	-4957.5
402.5	-4970.1
402.7	-4988.8
403.0	-5009.4
403.3	-5022.8
403.6	-5024.8
403.8	-5027.1
404.1	-5022.8
404.4	-5021.9
404.6	-5029.6
404.9	-5041.4
405.2	-5047.9
405.5	-5051.0
405.7	-5058.7
406.0	-5075.2
406.3	-5101.9
406.6	-5118.7
406.8	-5122.2
407.1	-5111.7
407.4	-5101.2
407.7	-5091.3
407.9	-5096.0
408.2	-5114.8
408.5	-5126.5
408.7	-5126.8
409.0	-5127.6
409.3	-5142.1
409.6	-5156.2
409.8	-5169.1
410.1	-5173.7
410.4	-5173.4
410.7	-5170.7
410.9	-5180.2
411.2	-5188.9
411.5	-5203.2
411.7	-5212.8
412.0	-5219.2
412.3	-5223.5
412.6	-5232.9
412.8	-5237.8
413.1	-5233.2
413.4	-5230.5
413.7	-5235.7
413.9	-5251.6
414.2	-5272.0
414.5	-5286.7
414.8	-5290.5
415.0	-5294.9
415.3	-5306.1
415.6	-5313.4
415.8	-5318.0
416.1	-5321.0
416.4	-5322.7
416.7	-5330.5
416.9	-5340.9
417.2	-5345.3
417.5	-5339.4
417.8	-5328.4
418.0	-5335.6
418.3	-5345.3
418.6	-5349.0
418.9	-5342.5
419.1	-5337.7
419.4	-5340.8
419.7	-5354.7
419.9	-5373.4
420.2	-5379.9
420.5	-5379.3
420.8	-5381.8
421.0	-5392.4
421.3	-5406.6
421.6	-5415.0
421.9	-5426.4
422.1	-5438.6
422.4	-5450.4
422.7	-5467.8
423.0	-5473.5
423.2	-5465.9
423.5	-5465.0
423.8	-5474.6
424.0	-5482.4
424.3	-5488.6
424.6	-5493.6
424.9	-5497.5
425.1	-5507.4
425.4	-5519.6
425.7	-5532.3
426.0	-5530.9
426.2	-5522.0
426.5	-5523.2
426.8	-5536.4
427.0	-5555.2
427.3	-5568.8
427.6	-5578.7
427.9	-5585.9
428.1	-5597.8
428.4	-5618.2
428.7	-5628.2
429.0	-5625.1
429.2	-5622.1
429.5	-5619.2
429.8	-5623.4
430.1	-5637.7
430.3	-5649.8
430.6	-5653.1
430.9	-5658.1
431.1	-5670.4
431.4	-5685.8
431.7	-5694.9
432.0	-5693.4
432.2	-5686.2
432.5	-5683.3
432.8	-5689.6
433.1	-5700.3
433.3	-5705.9
433.6	-5708.4
433.9	-5715.8
434.2	-5725.2
434.4	-5741.8
434.7	-5761.1
435.0	-5773.6
435.2	-5775.0
435.5	-5777.0
435.8	-5785.9
436.1	-5797.8
436.3	-5810.6
436.6	-5829.5
436.9	-5843.8
437.2	-5854.4
437.4	-5862.4
437.7	-5875.1
438.0	-5882.7
438.3	-5887.0
438.5	-5896.0
438.8	-5906.8
439.1	-5911.2
439.3	-5911.7
439.6	-5916.8
439.9	-5917.4
440.2	-5928.9
440.4	-5945.4
440.7	-5956.8
441.0	-5957.8
441.3	-5959.9
441.5	-5962.5
441.8	-5971.8
442.1	-5984.1
442.3	-5990.4
442.6	-5993.0
442.9	-5993.5
443.2	-5992.7
443.4	-5991.4
443.7	-5989.9
444.0	-5995.1
444.3	-6010.2
444.5	-6029.5
444.8	-6043.1
445.1	-6039.1
445.4	-6039.4
445.6	-6055.5
445.9	-6072.1
446.2	-6087.8
446.4	-6088.5
446.7	-6081.1
447.0	-6083.3
447.3	-6103.9
447.5	-6133.0
447.8	-6144.3
448.1	-6145.3
448.4	-6147.4
448.6	-6149.9
448.9	-6159.3
449.2	-6171.5
449.5	-6171.1
449.7	-6163.9
450.0	-6173.7
450.3	-6191.9
450.5	-6199.9
450.8	-6201.9
451.1	-6207.1
451.4	-6220.6
451.6	-6230.6
451.9	-6231.5
452.2	-6227.4
452.5	-6220.8
452.7	-6220.2
453.0	-6236.2
453.3	-6253.3
453.6	-6263.0
453.8	-6268.1
454.1	-6277.0
454.4	-6287.3
454.6	-6297.7
454.9	-6300.6
455.2	-6292.6
455.5	-6292.8
455.7	-6304.0
456.0	-6327.1
456.3	-6348.2
456.6	-6359.9
456.8	-6365.9
457.1	-6375.0
457.4	-6391.8
457.7	-6404.9
457.9	-6408.3
458.2	-6406.3
458.5	-6401.5
458.7	-6402.3
459.0	-6412.8
459.3	-6420.9
459.6	-6434.0
459.8	-6448.7
460.1	-6456.6
460.4	-6460.2
460.7	-6468.0
460.9	-6477.5
461.2	-6494.0
461.5	-6512.9
461.7	-6525.2
462.0	-6519.5
462.3	-6518.1
462.6	-6519.1
462.8	-6528.0
463.1	-6540.4
463.4	-6560.7
463.7	-6576.9
463.9	-6583.1
464.2	-6590.2
464.5	-6597.3
464.8	-6597.1
465.0	-6599.8
465.3	-6603.8
465.6	-6608.3
465.8	-6612.6
466.1	-6623.3
466.4	-6623.2
466.7	-6610.7
466.9	-6605.7
467.2	-6611.9
467.5	-6617.0
467.8	-6621.0
468.0	-6624.2
468.3	-6620.1
468.6	-6612.3
468.9	-6616.5
469.1	-6633.5
469.4	-6649.6
469.7	-6663.9
469.9	-6669.5
470.2	-6670.2
470.5	-6674.7
470.8	-6687.8
471.0	-6704.6
471.3	-6715.3
471.6	-6715.4
471.9	-6716.4
472.1	-6731.3
472.4	-6745.9
472.7	-6752.6
473.0	-6747.7
473.2	-6743.9
473.5	-6747.5
473.8	-6761.5
474.0	-6773.5
474.3	-6776.7
474.6	-6775.1
474.9	-6777.7
475.1	-6795.7
475.4	-6807.4
475.7	-6808.0
476.0	-6802.8
476.2	-6808.1
476.5	-6818.8
476.8	-6824.8
477.0	-6821.2
477.3	-6819.4
477.6	-6825.4
477.9	-6848.7
478.1	-6872.7
478.4	-6882.1
478.7	-6876.1
479.0	-6862.4
479.2	-6865.7
479.5	-6884.6
479.8	-6897.0
480.1	-6898.4
480.3	-6900.4
480.6	-6909.4
480.9	-6921.5
481.1	-6934.3
481.4	-6940.0
481.7	-6934.6
482.0	-6930.5
482.2	-6940.7
482.5	-6944.5
482.8	-6944.5
483.1	-6942.6
483.3	-6946.4
483.6	-6953.0
483.9	-6954.0
484.2	-6951.9
484.4	-6941.5
484.7	-6934.2
485.0	-6935.7
485.2	-6941.9
485.5	-6936.7
485.8	-6932.5
486.1	-6935.8
486.3	-6943.0
486.6	-6951.7
486.9	-6953.8
487.2	-6945.6
487.4	-6945.9
487.7	-6957.3
488.0	-6967.3
488.3	-6975.8
488.5	-6982.8
488.8	-6995.3
489.1	-7009.8
489.3	-7024.3
489.6	-7031.1
489.9	-7026.6
490.2	-7029.7
490.4	-7043.5
490.7	-7061.9
491.0	-7074.8
491.3	-7077.2
491.5	-7080.3
491.8	-7097.2
492.1	-7113.5
492.3	-7128.2
492.6	-7134.4
492.9	-7135.6
493.2	-7134.0
493.4	-7131.0
493.7	-7134.2
494.0	-7140.5
494.3	-7147.9
494.5	-7162.3
494.8	-7179.2
495.1	-7176.2
495.4	-7162.7
495.6	-7151.3
495.9	-7148.5
496.2	-7143.9
496.4	-7145.2
496.7	-7149.8
497.0	-7142.2
497.3	-7142.1
497.5	-7152.8
497.8	-7155.1
498.1	-7145.9
498.4	-7138.0
498.6	-7131.4
498.9	-7125.9
499.2	-7121.4
499.5	-7124.4
499.7	-7124.6
500.0	-7123.3
500.3	-7127.9
500.5	-7135.4
500.8	-7137.2
501.1	-7135.8
501.4	-7139.5
501.6	-7139.0
501.9	-7136.2
502.2	-7132.4
502.5	-7141.8
502.7	-7164.3
503.0	-7185.5
503.3	-7197.7
503.6	-7204.3
503.8	-7200.7
504.1	-7205.3
504.4	-7220.6
504.6	-7240.7
504.9	-7255.1
505.2	-7258.7
505.5	-7256.3
505.7	-7264.2
506.0	-7277.2
506.3	-7285.2
506.6	-7289.9
506.8	-7292.6
507.1	-7293.9
507.4	-7294.5
507.7	-7294.6
507.9	-7294.5
508.2	-7300.9
508.5	-7303.7
508.7	-7304.3
509.0	-7297.0
509.3	-7286.0
509.6	-7273.8
509.8	-7268.5
510.1	-7267.4
510.4	-7268.5
510.7	-7264.0
510.9	-7256.9
511.2	-7255.6
511.5	-7250.7
511.7	-7244.3
512.0	-7237.6
512.3	-7231.1
512.6	-7225.3
512.8	-7226.9
513.1	-7232.4
513.4	-7239.6
513.7	-7247.2
513.9	-7254.5
514.2	-7254.3
514.5	-7256.9
514.8	-7260.8
515.0	-7258.4
515.3	-7259.4
515.6	-7269.1
515.8	-7275.8
516.1	-7280.6
516.4	-7297.4
516.7	-7319.4
516.9	-7342.6
517.2	-7364.9
517.5	-7378.3
517.8	-7379.3
518.0	-7366.8
518.3	-7361.4
518.6	-7367.0
518.9	-7371.3
519.1	-7374.6
519.4	-7377.1
519.7	-7379.1
519.9	-7394.0
520.2	-7408.1
520.5	-7407.3
520.8	-7391.9
521.0	-7376.4
521.3	-7375.5
521.6	-7375.7
521.9	-7376.5
522.1	-7377.6
522.4	-7372.0
522.7	-7363.2
523.0	-7366.8
523.2	-7370.1
523.5	-7366.2
523.8	-7358.8
524.0	-7350.0
524.3	-7334.4
524.6	-7323.0
524.9	-7321.3
525.1	-7325.0
525.4	-7331.3
525.7	-7331.9
526.0	-7329.3
526.2	-7325.2
526.5	-7327.3
526.8	-7332.6
527.0	-7332.5
527.3	-7336.2
527.6	-7341.8
527.9	-7354.6
528.1	-7370.4
528.4	-7379.9
528.7	-7385.4
529.0	-7388.4
529.2	-7389.7
529.5	-7396.9
529.8	-7399.9
530.1	-7393.7
530.3	-7389.8
530.6	-7394.1
530.9	-7402.5
531.1	-7412.5
531.4	-7415.9
531.7	-7415.6
532.0	-7413.2
532.2	-7423.4
532.5	-7432.8
532.8	-7434.5
533.1	-7431.8
533.3	-7427.1
533.6	-7428.3
533.9	-7432.6
534.2	-7438.2
534.4	-7437.4
534.7	-7426.5
535.0	-7424.5
535.2	-7427.3
535.5	-7425.8
535.8	-7422.1
536.1	-7424.2
536.3	-7429.2
536.6	-7428.8
536.9	-7418.7
537.2	-7404.2
537.4	-7395.1
537.7	-7396.2
538.0	-7396.0
538.3	-7388.5
538.5	-7377.5
538.8	-7378.8
539.1	-7393.5
539.3	-7407.5
539.6	-7413.4
539.9	-7407.8
540.2	-7396.5
540.4	-7396.4
540.7	-7402.2
541.0	-7404.2
541.3	-7397.1
541.5	-7392.5
541.8	-7396.2
542.1	-7404.2
[truncated: 34,615 more rows]
