# Supplementary material for: Environmental heterogeneity can tip the population genetics of range expansions
Source: eLife. 2019 Apr 12;8:e44359. doi: 10.7554/eLife.44359 (PMC6513619; doi:10.7554/eLife.44359)
Supplement: Figure 1—figure supplement 2—source data 1. [file elife-44359-fig1-figsupp2-data1.zip › run2-5.csv]

Scan Parameters
Scan Type	Standard Scan
ID	0
Stylus	Radius: 12.5 �m
Length	10000.0 um
Duration	122 sec
Resolution	0.273 um/sample
Force	2.00 mg
Measurement Range	524 um
Profile	Hills&Valleys
Display Range	Auto
R. Cursor	Pos: 100.0 um Width: 0.0 um
M. Cursor	Pos: 500.0 um Width: 0.0 um
Scan Data
Lateral um	Raw Angstrom
0.0	23.5
0.3	14.5
0.5	5.4
0.8	3.7
1.1	-0.6
1.4	-6.1
1.6	-5.0
1.9	-7.2
2.2	-11.1
2.5	-15.5
2.7	-19.9
3.0	-24.0
3.3	-21.0
3.6	-14.3
3.8	-12.8
4.1	-21.0
4.4	-33.8
4.6	-48.1
4.9	-55.5
5.2	-58.6
5.5	-66.0
5.7	-81.8
6.0	-94.3
6.3	-104.1
6.6	-111.8
6.8	-117.8
7.1	-122.4
7.4	-119.3
7.7	-119.0
7.9	-126.9
8.2	-138.6
8.5	-151.5
8.7	-157.5
9.0	-159.3
9.3	-158.7
9.6	-156.9
9.8	-161.3
10.1	-168.7
10.4	-170.4
10.7	-175.7
10.9	-182.6
11.2	-189.8
11.5	-189.9
11.7	-193.0
12.0	-197.4
12.3	-202.2
12.6	-206.9
12.8	-211.1
13.1	-208.2
13.4	-201.5
13.7	-213.6
13.9	-234.7
14.2	-252.6
14.5	-260.6
14.8	-262.9
15.0	-261.8
15.3	-272.5
15.6	-282.0
15.8	-283.5
16.1	-280.6
16.4	-275.5
16.7	-276.3
16.9	-287.0
17.2	-302.2
17.5	-305.3
17.8	-301.6
18.0	-301.4
18.3	-316.4
18.6	-331.8
18.9	-339.6
19.1	-342.7
19.4	-349.9
19.7	-365.4
19.9	-377.5
20.2	-387.0
20.5	-394.4
20.8	-406.8
21.0	-414.3
21.3	-418.7
21.6	-427.8
21.9	-432.0
22.1	-433.4
22.4	-439.8
22.7	-441.7
23.0	-434.4
23.2	-436.1
23.5	-449.2
23.8	-467.5
24.0	-487.2
24.3	-499.7
24.6	-493.8
24.9	-498.8
25.1	-515.8
25.4	-531.5
25.7	-545.2
26.0	-550.3
26.2	-543.6
26.5	-544.5
26.8	-562.8
27.0	-575.8
27.3	-578.2
27.6	-581.5
27.9	-585.1
28.1	-588.5
28.4	-598.3
28.7	-610.9
29.0	-617.3
29.2	-620.0
29.5	-627.1
29.8	-636.2
30.1	-638.9
30.3	-644.8
30.6	-651.9
30.9	-659.1
31.1	-672.7
31.4	-688.6
31.7	-691.2
32.0	-686.6
32.2	-685.0
32.5	-685.3
32.8	-686.5
33.1	-694.8
33.3	-699.7
33.6	-688.8
33.9	-683.9
34.2	-682.3
34.4	-682.8
34.7	-684.3
35.0	-692.9
35.2	-698.1
35.5	-694.2
35.8	-699.3
36.1	-715.5
36.3	-729.8
36.6	-742.1
36.9	-745.6
37.2	-737.6
37.4	-730.5
37.7	-731.3
38.0	-729.5
38.3	-719.7
38.5	-719.7
38.8	-718.3
39.1	-716.3
39.3	-720.7
39.6	-728.4
39.9	-730.4
40.2	-736.1
40.4	-743.2
40.7	-744.0
41.0	-741.2
41.3	-743.5
41.5	-741.6
41.8	-737.6
42.1	-739.5
42.3	-737.7
42.6	-734.0
42.9	-736.3
43.2	-741.7
43.4	-748.3
43.7	-748.4
44.0	-744.9
44.3	-746.6
44.5	-750.9
44.8	-756.2
45.1	-761.8
45.4	-767.1
45.6	-771.8
45.9	-775.9
46.2	-772.7
46.4	-772.5
46.7	-773.9
47.0	-776.0
47.3	-791.9
47.5	-807.3
47.8	-814.5
48.1	-810.2
48.4	-806.7
48.6	-810.6
48.9	-825.0
49.2	-837.1
49.5	-840.5
49.7	-845.7
50.0	-851.5
50.3	-857.2
50.5	-869.1
50.8	-876.8
51.1	-875.0
51.4	-881.6
51.6	-899.0
51.9	-907.5
52.2	-903.9
52.5	-900.8
52.7	-904.9
53.0	-919.3
53.3	-944.9
53.6	-961.2
53.8	-957.9
54.1	-951.1
54.4	-956.3
54.6	-960.9
54.9	-964.8
55.2	-968.1
55.5	-970.8
55.7	-979.7
56.0	-998.0
56.3	-1006.6
56.6	-1002.7
56.8	-985.6
57.1	-976.1
57.4	-978.1
57.7	-986.1
57.9	-996.8
58.2	-994.6
58.5	-992.5
58.7	-997.3
59.0	-1005.4
59.3	-1014.7
59.6	-1024.1
59.8	-1026.0
60.1	-1023.8
60.4	-1026.3
60.7	-1031.1
60.9	-1030.1
61.2	-1032.8
61.5	-1043.9
61.7	-1052.1
62.0	-1058.2
62.3	-1062.6
62.6	-1059.1
62.8	-1051.7
63.1	-1042.6
63.4	-1040.1
63.7	-1041.2
63.9	-1044.2
64.2	-1048.0
64.5	-1058.7
64.8	-1065.6
65.0	-1070.0
65.3	-1079.4
65.6	-1090.8
65.8	-1102.5
66.1	-1113.5
66.4	-1123.4
66.7	-1131.9
66.9	-1139.1
67.2	-1151.8
67.5	-1166.5
67.8	-1181.2
68.0	-1195.0
68.3	-1207.1
68.6	-1210.9
68.9	-1209.9
69.1	-1206.4
69.4	-1208.5
69.7	-1213.5
69.9	-1212.9
70.2	-1209.5
70.5	-1218.1
70.8	-1225.9
71.0	-1232.7
71.3	-1231.7
71.6	-1226.7
71.9	-1226.5
72.1	-1229.0
72.4	-1239.4
72.7	-1239.9
73.0	-1235.1
73.2	-1234.4
73.5	-1242.8
73.8	-1255.4
74.0	-1255.9
74.3	-1249.9
74.6	-1247.6
74.9	-1240.7
75.1	-1245.3
75.4	-1255.6
75.7	-1255.0
76.0	-1248.4
76.2	-1259.3
76.5	-1285.5
76.8	-1297.9
77.0	-1308.7
77.3	-1317.9
77.6	-1325.5
77.9	-1338.5
78.1	-1360.2
78.4	-1371.5
78.7	-1363.0
79.0	-1357.9
79.2	-1361.8
79.5	-1370.2
79.8	-1373.6
80.1	-1374.2
80.3	-1373.2
80.6	-1371.5
80.9	-1376.1
81.1	-1383.9
81.4	-1386.0
81.7	-1385.0
82.0	-1382.4
82.2	-1379.1
82.5	-1382.4
82.8	-1389.0
83.1	-1396.9
83.3	-1398.2
83.6	-1402.5
83.9	-1408.3
84.2	-1407.6
84.4	-1410.2
84.7	-1414.5
85.0	-1412.6
85.2	-1407.5
85.5	-1401.1
85.8	-1394.4
86.1	-1394.8
86.3	-1398.9
86.6	-1418.2
86.9	-1444.2
87.2	-1445.1
87.4	-1439.2
87.7	-1443.5
88.0	-1446.3
88.3	-1454.7
88.5	-1465.6
88.8	-1470.3
89.1	-1464.6
89.3	-1467.2
89.6	-1480.8
89.9	-1492.5
90.2	-1502.5
90.4	-1517.5
90.7	-1520.6
91.0	-1530.7
91.3	-1543.7
91.5	-1537.2
91.8	-1527.5
92.1	-1530.1
92.3	-1532.4
92.6	-1534.5
92.9	-1542.9
93.2	-1547.5
93.4	-1549.6
93.7	-1550.3
94.0	-1550.2
94.3	-1549.7
94.5	-1555.6
94.8	-1557.9
95.1	-1558.1
95.4	-1563.9
95.6	-1572.2
95.9	-1567.9
96.2	-1570.6
96.4	-1570.0
96.7	-1574.5
97.0	-1588.2
97.3	-1599.0
97.5	-1594.1
97.8	-1587.8
98.1	-1588.0
98.4	-1598.3
98.6	-1613.3
98.9	-1623.1
99.2	-1622.6
99.5	-1609.9
99.7	-1611.8
100.0	-1628.1
100.3	-1637.4
100.5	-1635.7
100.8	-1628.1
101.1	-1618.0
101.4	-1620.7
101.6	-1636.7
101.9	-1645.3
102.2	-1642.6
102.5	-1640.8
102.7	-1646.3
103.0	-1655.2
103.3	-1665.5
103.6	-1675.6
103.8	-1671.6
104.1	-1673.7
104.4	-1685.6
104.6	-1688.5
104.9	-1686.4
105.2	-1681.7
105.5	-1676.0
105.7	-1683.6
106.0	-1697.7
106.3	-1701.0
106.6	-1698.1
106.8	-1699.0
107.1	-1708.4
107.4	-1715.0
107.7	-1726.5
107.9	-1719.5
108.2	-1703.1
108.5	-1703.0
108.7	-1718.4
109.0	-1720.8
109.3	-1722.8
109.6	-1724.4
109.8	-1719.1
110.1	-1723.7
110.4	-1733.5
110.7	-1725.0
110.9	-1707.5
111.2	-1706.5
111.5	-1721.1
111.7	-1736.4
112.0	-1750.9
112.3	-1757.2
112.6	-1758.7
112.8	-1770.9
113.1	-1788.0
113.4	-1793.1
113.7	-1791.4
113.9	-1786.1
114.2	-1779.3
114.5	-1778.9
114.8	-1781.9
115.0	-1779.9
115.3	-1782.0
115.6	-1792.9
115.8	-1807.7
116.1	-1810.1
116.4	-1805.7
116.7	-1798.0
116.9	-1789.0
117.2	-1793.5
117.5	-1804.8
117.8	-1805.6
118.0	-1800.6
118.3	-1799.7
118.6	-1800.9
118.9	-1810.0
119.1	-1822.6
119.4	-1829.5
119.7	-1826.2
119.9	-1817.5
120.2	-1813.4
120.5	-1818.6
120.8	-1828.6
121.0	-1833.7
121.3	-1835.7
121.6	-1836.0
121.9	-1842.0
122.1	-1857.5
122.4	-1876.8
122.7	-1883.4
123.0	-1876.0
123.2	-1868.3
123.5	-1861.1
123.8	-1868.0
124.0	-1882.0
124.3	-1885.4
124.6	-1889.6
124.9	-1900.6
125.1	-1907.7
125.4	-1912.3
125.7	-1908.5
126.0	-1907.1
126.2	-1907.2
126.5	-1908.0
126.8	-1909.2
127.0	-1903.7
127.3	-1895.1
127.6	-1898.9
127.9	-1915.7
128.1	-1924.9
128.4	-1922.6
128.7	-1907.7
129.0	-1900.4
129.2	-1904.5
129.5	-1914.4
129.8	-1913.2
130.1	-1906.2
130.3	-1896.6
130.6	-1893.0
130.9	-1899.6
131.1	-1911.2
131.4	-1904.5
131.7	-1888.4
132.0	-1881.9
132.2	-1881.0
132.5	-1890.0
132.8	-1903.5
133.1	-1911.8
133.3	-1916.7
133.6	-1919.4
133.9	-1927.5
134.2	-1931.2
134.4	-1938.9
134.7	-1961.7
135.0	-1984.3
135.2	-1991.6
135.5	-1990.3
135.8	-1984.4
136.1	-1983.2
136.3	-1991.4
136.6	-1997.2
136.9	-1994.6
137.2	-1994.5
137.4	-2002.4
137.7	-2007.3
138.0	-2017.0
138.3	-2028.5
138.5	-2026.8
138.8	-2018.1
139.1	-2019.7
139.3	-2020.0
139.6	-2006.1
139.9	-1992.4
140.2	-1993.1
140.4	-2001.6
140.7	-2013.6
141.0	-2026.6
141.3	-2025.8
141.5	-2024.4
141.8	-2029.4
142.1	-2037.6
142.3	-2033.4
142.6	-2022.9
142.9	-2016.5
143.2	-2019.4
143.4	-2027.2
143.7	-2043.7
144.0	-2050.2
144.3	-2051.0
144.5	-2048.6
144.8	-2051.4
145.1	-2050.1
145.4	-2039.9
145.6	-2032.4
145.9	-2040.4
146.2	-2049.3
146.4	-2058.1
146.7	-2066.3
147.0	-2066.7
147.3	-2069.8
147.5	-2080.7
147.8	-2088.3
148.1	-2080.2
148.4	-2070.9
148.6	-2068.5
148.9	-2069.8
149.2	-2079.8
149.5	-2093.7
149.7	-2102.0
150.0	-2106.7
150.3	-2122.6
150.5	-2143.3
150.8	-2151.7
151.1	-2159.6
151.4	-2160.0
151.6	-2156.3
151.9	-2157.4
152.2	-2161.0
152.5	-2165.6
152.7	-2177.3
153.0	-2191.8
153.3	-2200.1
153.6	-2204.5
153.8	-2206.5
154.1	-2200.3
154.4	-2196.9
154.6	-2202.0
154.9	-2211.2
155.2	-2215.3
155.5	-2216.4
155.7	-2215.7
156.0	-2214.2
156.3	-2212.3
156.6	-2217.0
156.8	-2225.0
157.1	-2227.5
157.4	-2220.0
157.7	-2214.6
157.9	-2210.5
158.2	-2214.3
158.5	-2228.6
158.7	-2241.0
159.0	-2244.6
159.3	-2250.0
159.6	-2256.0
159.8	-2261.8
160.1	-2267.2
160.4	-2265.2
160.7	-2252.7
160.9	-2242.1
161.2	-2246.9
161.5	-2252.7
161.7	-2252.0
162.0	-2241.1
162.3	-2239.0
162.6	-2241.7
162.8	-2253.6
163.1	-2262.8
163.4	-2269.8
163.7	-2275.3
163.9	-2286.2
164.2	-2299.3
164.5	-2312.5
164.8	-2318.2
165.0	-2319.5
165.3	-2325.0
165.6	-2339.0
165.8	-2350.0
166.1	-2358.5
166.4	-2365.1
166.7	-2376.9
166.9	-2390.6
167.2	-2404.4
167.5	-2410.5
167.8	-2412.1
168.0	-2417.8
168.3	-2425.4
168.6	-2433.4
168.9	-2441.0
169.1	-2441.2
169.4	-2444.2
169.7	-2448.3
169.9	-2459.6
170.2	-2460.4
170.5	-2455.5
170.8	-2454.7
171.0	-2456.1
171.3	-2458.6
171.6	-2461.5
171.9	-2464.4
172.1	-2467.1
172.4	-2469.5
172.7	-2471.5
173.0	-2466.6
173.2	-2451.5
173.5	-2432.0
173.8	-2418.3
174.0	-2422.1
174.3	-2435.1
174.6	-2445.3
174.9	-2453.2
175.1	-2459.5
175.4	-2464.3
175.7	-2468.0
176.0	-2477.6
176.2	-2483.0
176.5	-2492.4
176.8	-2496.6
177.0	-2504.3
177.3	-2513.5
177.6	-2529.5
177.9	-2534.5
178.1	-2533.4
178.4	-2535.6
178.7	-2539.6
179.0	-2544.2
179.2	-2548.8
179.5	-2553.1
179.8	-2550.2
180.1	-2543.6
180.3	-2549.0
180.6	-2560.4
180.9	-2574.2
181.1	-2581.6
181.4	-2585.0
181.7	-2586.1
182.0	-2592.5
182.2	-2601.3
182.5	-2604.1
182.8	-2603.4
183.1	-2614.4
183.3	-2624.1
183.6	-2632.5
183.9	-2639.5
184.2	-2638.5
184.4	-2626.7
184.7	-2630.0
185.0	-2647.9
185.2	-2665.7
185.5	-2675.3
185.8	-2673.2
186.1	-2671.7
186.3	-2677.4
186.6	-2693.1
186.9	-2699.8
187.2	-2694.3
187.4	-2689.5
187.7	-2692.0
188.0	-2691.7
188.3	-2696.5
188.5	-2703.7
188.8	-2705.0
189.1	-2709.8
189.3	-2716.0
189.6	-2715.9
189.9	-2712.4
190.2	-2707.3
190.4	-2708.5
190.7	-2719.6
191.0	-2728.6
191.3	-2729.0
191.5	-2731.6
191.8	-2741.8
192.1	-2755.4
192.3	-2763.2
192.6	-2767.2
192.9	-2762.2
193.2	-2759.5
193.4	-2771.6
193.7	-2784.1
194.0	-2789.2
194.3	-2789.9
194.5	-2788.3
194.8	-2785.5
195.1	-2795.7
195.4	-2812.1
195.6	-2817.3
195.9	-2809.4
196.2	-2808.4
196.4	-2811.2
196.7	-2815.9
197.0	-2834.6
197.3	-2852.9
197.5	-2849.4
197.8	-2847.9
198.1	-2854.4
198.4	-2864.6
198.6	-2876.1
198.9	-2880.8
199.2	-2881.5
199.5	-2873.2
199.7	-2867.5
200.0	-2870.3
200.3	-2877.4
200.5	-2879.6
200.8	-2879.1
201.1	-2883.8
201.4	-2897.7
201.6	-2908.8
201.9	-2917.6
202.2	-2917.9
202.5	-2913.5
202.7	-2913.7
203.0	-2923.1
203.3	-2929.9
203.6	-2928.2
203.8	-2928.8
204.1	-2930.6
204.4	-2932.8
204.6	-2935.2
204.9	-2944.1
205.2	-2949.3
205.5	-2952.0
205.7	-2960.0
206.0	-2970.1
206.3	-2974.1
206.6	-2981.1
206.8	-2989.3
207.1	-2997.5
207.4	-3005.1
207.7	-3011.9
207.9	-3017.7
208.2	-3029.3
208.5	-3036.5
208.7	-3034.1
209.0	-3026.7
209.3	-3030.5
209.6	-3040.2
209.8	-3052.3
210.1	-3064.8
210.4	-3063.1
210.7	-3047.4
210.9	-3038.6
211.2	-3040.9
211.5	-3048.9
211.7	-3052.8
212.0	-3047.4
212.3	-3044.2
212.6	-3049.0
212.8	-3057.9
213.1	-3068.3
213.4	-3072.0
213.7	-3071.9
213.9	-3076.4
214.2	-3076.4
214.5	-3080.7
214.8	-3080.3
215.0	-3084.1
215.3	-3089.8
215.6	-3103.0
215.8	-3119.1
216.1	-3135.7
216.4	-3144.7
216.7	-3148.9
216.9	-3150.2
217.2	-3149.9
217.5	-3148.8
217.8	-3154.0
218.0	-3169.0
218.3	-3181.4
218.6	-3184.8
218.9	-3189.8
219.1	-3195.4
219.4	-3200.9
219.7	-3212.6
219.9	-3220.2
220.2	-3218.2
220.5	-3211.3
220.8	-3215.6
221.0	-3225.7
221.3	-3238.1
221.6	-3244.2
221.9	-3246.4
222.1	-3246.4
222.4	-3252.0
222.7	-3260.1
223.0	-3262.3
223.2	-3261.1
223.5	-3258.3
223.8	-3254.7
224.0	-3257.8
224.3	-3264.1
224.6	-3271.8
224.9	-3272.9
225.1	-3270.4
225.4	-3266.2
225.7	-3261.3
226.0	-3263.2
226.2	-3268.5
226.5	-3275.3
226.8	-3275.7
227.0	-3272.7
227.3	-3274.7
227.6	-3279.3
227.9	-3284.9
228.1	-3290.7
228.4	-3289.5
228.7	-3291.3
229.0	-3294.5
229.2	-3298.4
229.5	-3309.0
229.8	-3322.4
230.1	-3329.7
230.3	-3339.9
230.6	-3350.9
230.9	-3354.9
231.1	-3361.5
231.4	-3382.5
231.7	-3409.6
232.0	-3424.8
232.2	-3432.4
232.5	-3435.3
232.8	-3435.7
233.1	-3441.2
233.3	-3449.2
233.6	-3451.2
233.9	-3449.9
234.2	-3453.5
234.4	-3459.6
234.7	-3473.3
235.0	-3483.3
235.2	-3484.0
235.5	-3479.6
235.8	-3472.7
236.1	-3465.1
236.3	-3464.3
236.6	-3467.2
236.9	-3471.9
237.2	-3463.8
237.4	-3456.2
237.7	-3456.0
238.0	-3459.8
238.3	-3472.3
238.5	-3481.7
238.8	-3482.2
239.1	-3477.8
239.3	-3477.8
239.6	-3473.5
239.9	-3473.9
240.2	-3483.5
240.4	-3490.6
240.7	-3502.6
241.0	-3516.3
241.3	-3523.3
241.5	-3526.2
241.8	-3526.7
242.1	-3532.5
242.3	-3547.5
242.6	-3566.4
242.9	-3579.3
243.2	-3588.0
243.4	-3593.9
243.7	-3597.8
244.0	-3607.1
244.3	-3625.4
244.5	-3640.4
244.8	-3645.9
245.1	-3652.7
245.4	-3659.5
245.6	-3659.3
245.9	-3662.0
246.2	-3666.0
246.4	-3663.8
246.7	-3658.4
247.0	-3665.1
247.3	-3671.1
247.5	-3682.9
247.8	-3697.1
248.1	-3704.8
248.4	-3708.5
248.6	-3723.2
248.9	-3736.0
249.2	-3746.9
249.5	-3756.0
249.7	-3756.8
250.0	-3753.0
250.3	-3747.0
250.5	-3753.8
250.8	-3760.2
251.1	-3765.9
251.4	-3770.8
251.6	-3781.7
251.9	-3788.3
252.2	-3792.1
252.5	-3794.2
252.7	-3795.1
253.0	-3802.1
253.3	-3811.9
253.6	-3822.4
253.8	-3825.9
254.1	-3825.4
254.4	-3822.7
254.6	-3832.5
254.9	-3848.3
255.2	-3852.8
255.5	-3850.8
255.7	-3845.5
256.0	-3845.6
256.3	-3855.3
256.6	-3869.3
256.8	-3878.1
257.1	-3890.0
257.4	-3902.9
257.7	-3908.5
257.9	-3916.7
258.2	-3932.2
258.5	-3944.0
258.7	-3946.1
259.0	-3942.9
259.3	-3937.2
259.6	-3930.4
259.8	-3930.3
260.1	-3940.4
260.4	-3948.7
260.7	-3955.4
260.9	-3967.4
261.2	-3974.7
261.5	-3979.0
261.7	-3981.3
262.0	-3982.4
262.3	-3982.8
262.6	-3989.5
262.8	-4005.8
263.1	-4012.7
263.4	-4020.7
263.7	-4035.5
263.9	-4052.9
264.2	-4063.6
264.5	-4076.8
264.8	-4083.6
265.0	-4086.5
265.3	-4093.9
265.6	-4103.0
265.8	-4105.8
266.1	-4105.0
266.4	-4109.0
266.7	-4108.5
266.9	-4112.5
267.2	-4118.5
267.5	-4125.2
267.8	-4138.5
268.0	-4154.4
268.3	-4157.1
268.6	-4152.6
268.9	-4151.2
269.1	-4158.2
269.4	-4176.1
269.7	-4191.7
269.9	-4191.6
270.2	-4183.1
270.5	-4177.4
270.8	-4187.0
271.0	-4210.8
271.3	-4233.9
271.6	-4241.5
271.9	-4240.2
272.1	-4241.0
272.4	-4249.6
272.7	-4261.6
273.0	-4274.8
273.2	-4280.8
273.5	-4282.6
273.8	-4288.7
274.0	-4303.4
274.3	-4314.9
274.6	-4317.2
274.9	-4314.4
275.1	-4309.0
275.4	-4302.7
275.7	-4303.0
276.0	-4306.8
276.2	-4298.9
276.5	-4298.6
276.8	-4309.1
277.0	-4318.0
277.3	-4325.4
277.6	-4338.2
277.9	-4352.9
278.1	-4367.6
278.4	-4381.3
278.7	-4379.9
279.0	-4370.7
279.2	-4371.3
279.5	-4390.5
279.8	-4411.7
280.1	-4432.3
280.3	-4444.6
280.6	-4444.6
280.9	-4444.9
281.1	-4458.7
281.4	-4472.1
281.7	-4477.5
282.0	-4485.1
282.2	-4493.2
282.5	-4501.0
282.8	-4514.8
283.1	-4530.9
283.3	-4540.3
283.6	-4552.1
283.9	-4571.2
284.2	-4586.0
284.4	-4590.8
284.7	-4596.6
285.0	-4595.7
285.2	-4598.1
285.5	-4615.5
285.8	-4633.0
286.1	-4635.8
286.3	-4630.6
286.6	-4634.9
286.9	-4637.2
287.2	-4638.3
287.4	-4645.4
287.7	-4641.8
288.0	-4632.7
288.3	-4641.5
288.5	-4652.4
288.8	-4657.1
289.1	-4671.5
289.3	-4683.3
289.6	-4679.5
289.9	-4681.1
290.2	-4692.0
290.4	-4693.9
290.7	-4690.7
291.0	-4705.2
291.3	-4721.3
291.5	-4730.6
291.8	-4728.7
292.1	-4734.5
292.3	-4743.9
292.6	-4761.3
292.9	-4781.8
293.2	-4789.0
293.4	-4788.6
293.7	-4790.8
294.0	-4801.0
294.3	-4814.8
294.5	-4829.5
294.8	-4836.8
295.1	-4839.8
295.4	-4846.9
295.6	-4862.4
295.9	-4874.6
296.2	-4884.2
296.4	-4884.9
296.7	-4887.6
297.0	-4891.1
297.3	-4894.8
297.5	-4905.0
297.8	-4924.8
298.1	-4941.5
298.4	-4948.7
298.6	-4957.0
298.9	-4958.5
299.2	-4956.3
299.5	-4959.0
299.7	-4970.9
300.0	-4986.7
300.3	-5003.7
300.5	-5013.2
300.8	-5018.1
301.1	-5026.9
301.4	-5043.9
301.6	-5050.5
301.9	-5051.2
302.2	-5048.7
302.5	-5044.5
302.7	-5046.6
303.0	-5058.5
303.3	-5068.2
303.6	-5069.2
303.8	-5065.5
304.1	-5066.3
304.4	-5076.2
304.6	-5083.4
304.9	-5088.8
305.2	-5086.0
305.5	-5072.4
305.7	-5074.1
306.0	-5090.6
306.3	-5107.1
306.6	-5122.4
306.8	-5136.0
307.1	-5141.1
307.4	-5147.8
307.7	-5155.0
307.9	-5148.5
308.2	-5141.8
308.5	-5148.9
308.7	-5163.0
309.0	-5179.7
309.3	-5196.7
309.6	-5205.8
309.8	-5216.9
310.1	-5234.9
310.4	-5255.3
310.7	-5268.8
310.9	-5271.0
311.2	-5280.3
311.5	-5292.8
311.7	-5306.1
312.0	-5312.2
312.3	-5314.0
312.6	-5313.3
312.8	-5318.1
313.1	-5332.2
313.4	-5343.5
313.7	-5345.9
313.9	-5336.5
314.2	-5328.2
314.5	-5327.9
314.8	-5331.8
315.0	-5324.3
315.3	-5317.9
315.6	-5312.6
315.8	-5314.9
316.1	-5327.9
316.4	-5339.0
316.7	-5334.8
316.9	-5329.4
317.2	-5337.3
317.5	-5351.6
317.8	-5361.7
318.0	-5362.1
318.3	-5357.2
318.6	-5356.6
318.9	-5371.7
319.1	-5387.5
319.4	-5395.8
319.7	-5399.5
319.9	-5400.4
320.2	-5406.6
320.5	-5421.7
320.8	-5434.0
321.0	-5437.0
321.3	-5434.9
321.6	-5443.7
321.9	-5457.6
322.1	-5473.3
322.4	-5482.1
322.7	-5479.9
323.0	-5478.6
323.2	-5491.4
323.5	-5504.0
323.8	-5509.0
324.0	-5509.5
324.3	-5507.6
324.6	-5511.2
324.9	-5524.2
325.1	-5534.7
325.4	-5536.3
325.7	-5539.7
326.0	-5550.7
326.2	-5564.8
326.5	-5579.6
326.8	-5593.8
327.0	-5593.1
327.3	-5591.3
327.6	-5602.4
327.9	-5612.9
328.1	-5615.7
328.4	-5620.8
328.7	-5626.8
329.0	-5626.1
329.2	-5635.3
329.5	-5649.2
329.8	-5651.1
330.1	-5653.2
330.3	-5662.0
330.6	-5660.3
330.9	-5659.8
331.1	-5666.7
331.4	-5663.7
331.7	-5655.5
332.0	-5651.9
332.2	-5651.0
332.5	-5651.6
332.8	-5652.9
333.1	-5647.9
333.3	-5639.8
333.6	-5637.3
333.9	-5638.1
334.2	-5633.8
334.4	-5627.1
334.7	-5626.3
335.0	-5622.0
335.2	-5629.6
335.5	-5649.7
335.8	-5668.4
336.1	-5671.6
336.3	-5679.6
336.6	-5682.9
336.9	-5683.5
337.2	-5689.3
337.4	-5704.2
337.7	-5716.1
338.0	-5725.7
338.3	-5740.0
338.5	-5749.1
338.8	-5754.7
339.1	-5764.8
339.3	-5776.6
339.6	-5781.7
339.9	-5782.9
340.2	-5775.2
340.4	-5769.9
340.7	-5779.8
341.0	-5790.4
341.3	-5793.9
341.5	-5800.1
341.8	-5800.5
342.1	-5797.8
342.3	-5800.4
342.6	-5805.5
342.9	-5798.3
343.2	-5791.7
343.4	-5792.6
343.7	-5797.4
344.0	-5810.8
344.3	-5821.0
344.5	-5822.1
344.8	-5811.5
345.1	-5808.8
345.4	-5810.6
345.6	-5814.7
345.9	-5826.3
346.2	-5834.5
346.4	-5833.6
346.7	-5827.8
347.0	-5826.5
347.3	-5827.8
347.5	-5823.6
347.8	-5823.5
348.1	-5825.6
348.4	-5828.7
348.6	-5825.5
348.9	-5819.0
349.2	-5818.1
349.5	-5820.1
349.7	-5823.6
350.0	-5820.9
350.3	-5808.3
350.5	-5791.4
350.8	-5786.8
351.1	-5802.6
351.4	-5814.7
351.6	-5817.2
351.9	-5814.5
352.2	-5815.8
352.5	-5826.0
352.7	-5846.8
353.0	-5858.5
353.3	-5857.7
353.6	-5850.2
353.8	-5859.9
354.1	-5871.4
354.4	-5876.2
354.6	-5877.2
354.9	-5876.0
355.2	-5887.2
355.5	-5911.0
355.7	-5926.3
356.0	-5929.3
356.3	-5925.5
356.6	-5925.0
356.8	-5933.1
357.1	-5945.1
357.4	-5951.7
357.7	-5948.3
357.9	-5946.3
358.2	-5952.1
358.5	-5961.5
358.7	-5958.8
359.0	-5949.9
359.3	-5938.2
359.6	-5932.5
359.8	-5930.6
360.1	-5924.0
360.4	-5908.7
360.7	-5896.6
360.9	-5893.7
361.2	-5896.0
361.5	-5900.9
361.7	-5900.1
362.0	-5889.7
362.3	-5881.5
362.6	-5881.8
362.8	-5879.9
363.1	-5870.3
363.4	-5857.3
363.7	-5850.0
363.9	-5859.8
364.2	-5878.0
364.5	-5892.8
364.8	-5891.2
365.0	-5887.6
365.3	-5890.0
365.6	-5902.1
365.8	-5911.8
366.1	-5919.5
366.4	-5919.0
366.7	-5914.0
366.9	-5913.7
367.2	-5922.7
367.5	-5929.2
367.8	-5934.1
368.0	-5944.3
368.3	-5956.7
368.6	-5969.4
368.9	-5974.7
369.1	-5975.5
369.4	-5973.9
369.7	-5971.2
369.9	-5981.4
370.2	-5984.5
370.5	-5976.7
370.8	-5970.4
371.0	-5965.4
371.3	-5974.9
371.6	-5998.1
371.9	-6006.9
372.1	-6000.7
372.4	-5986.8
372.7	-5976.5
373.0	-5975.6
373.2	-5979.8
373.5	-5986.4
373.8	-5980.5
374.0	-5974.9
374.3	-5983.4
374.6	-5998.7
374.9	-6010.0
375.1	-6018.3
375.4	-6010.9
375.7	-5995.7
376.0	-5990.8
376.2	-5985.0
376.5	-5972.5
376.8	-5964.0
377.0	-5958.2
377.3	-5961.1
377.6	-5975.0
377.9	-5987.3
378.1	-5984.2
378.4	-5973.2
378.7	-5972.2
379.0	-5976.6
379.2	-5983.5
379.5	-5984.7
379.8	-5969.2
380.1	-5959.3
380.3	-5973.3
380.6	-5992.3
380.9	-5999.3
381.1	-5999.4
381.4	-5995.6
381.7	-5996.9
382.0	-6000.7
382.2	-5998.9
382.5	-5987.6
382.8	-5978.6
383.1	-5985.0
383.3	-6005.8
383.6	-6033.0
383.9	-6054.8
384.2	-6058.8
384.4	-6059.7
384.7	-6065.5
385.0	-6073.6
385.2	-6075.6
385.5	-6067.5
385.8	-6054.5
386.1	-6046.6
386.3	-6055.4
386.6	-6065.8
386.9	-6062.8
387.2	-6053.0
387.4	-6046.8
387.7	-6043.1
388.0	-6041.0
388.3	-6039.8
388.5	-6032.6
388.8	-6022.6
389.1	-6025.3
389.3	-6021.1
389.6	-6013.6
389.9	-6011.5
390.2	-6012.5
390.4	-6021.8
390.7	-6034.9
391.0	-6035.6
391.3	-6016.2
391.5	-5994.2
391.8	-5985.7
392.1	-5985.1
392.3	-5995.6
392.6	-6004.4
392.9	-6005.0
393.2	-5994.5
393.4	-5998.9
393.7	-6011.0
394.0	-6019.7
394.3	-6032.5
394.5	-6040.0
394.8	-6044.1
395.1	-6046.1
395.4	-6046.8
395.6	-6046.7
395.9	-6053.0
396.2	-6062.2
396.4	-6079.1
396.7	-6105.5
397.0	-6128.5
397.3	-6141.3
397.5	-6147.7
397.8	-6156.9
398.1	-6160.2
398.4	-6160.2
398.6	-6158.3
398.9	-6148.9
399.2	-6136.2
399.5	-6142.6
399.7	-6152.2
400.0	-6162.9
400.3	-6173.2
400.5	-6189.5
400.8	-6187.5
401.1	-6176.0
401.4	-6166.9
401.6	-6159.6
401.9	-6147.3
402.2	-6146.4
402.5	-6158.6
402.7	-6163.4
403.0	-6170.6
403.3	-6192.1
403.6	-6219.6
403.8	-6228.3
404.1	-6212.8
404.4	-6185.5
404.6	-6160.4
404.9	-6151.9
405.2	-6159.5
405.5	-6168.5
405.7	-6164.2
406.0	-6153.1
406.3	-6152.5
406.6	-6171.1
406.8	-6185.1
407.1	-6182.3
407.4	-6164.0
407.7	-6145.3
407.9	-6134.6
408.2	-6142.2
408.5	-6152.5
408.7	-6156.8
409.0	-6170.9
409.3	-6182.6
409.6	-6185.4
409.8	-6183.3
410.1	-6185.4
410.4	-6182.9
410.7	-6184.8
410.9	-6195.7
411.2	-6197.1
411.5	-6186.7
411.7	-6184.1
412.0	-6192.6
412.3	-6206.4
412.6	-6228.9
412.8	-6247.6
413.1	-6256.2
413.4	-6265.6
413.7	-6281.4
413.9	-6286.0
414.2	-6277.7
414.5	-6269.7
414.8	-6269.1
415.0	-6272.6
415.3	-6278.1
415.6	-6284.1
415.8	-6276.7
416.1	-6269.2
416.4	-6275.7
416.7	-6282.5
416.9	-6282.3
417.2	-6278.3
417.5	-6265.9
417.8	-6256.5
418.0	-6256.2
418.3	-6260.8
418.6	-6260.9
418.9	-6258.6
419.1	-6261.9
419.4	-6268.0
419.7	-6275.2
419.9	-6275.7
420.2	-6265.8
420.5	-6251.1
420.8	-6241.6
421.0	-6242.3
421.3	-6241.7
421.6	-6233.7
421.9	-6229.0
422.1	-6233.1
422.4	-6241.8
422.7	-6258.8
423.0	-6279.3
423.2	-6293.3
423.5	-6296.1
423.8	-6292.8
424.0	-6286.4
424.3	-6278.8
424.6	-6271.1
424.9	-6277.4
425.1	-6290.7
425.4	-6293.3
425.7	-6296.8
426.0	-6307.2
426.2	-6320.5
426.5	-6327.8
426.8	-6331.3
427.0	-6325.8
427.3	-6309.2
427.6	-6301.1
427.9	-6305.1
428.1	-6308.4
428.4	-6311.2
428.7	-6313.4
429.0	-6322.0
429.2	-6333.3
429.5	-6345.3
429.8	-6350.0
430.1	-6337.1
430.3	-6329.2
430.6	-6324.4
430.9	-6321.6
431.1	-6313.5
431.4	-6309.7
431.7	-6315.3
432.0	-6318.8
432.2	-6327.6
432.5	-6332.0
432.8	-6326.8
433.1	-6323.8
433.3	-6328.7
433.6	-6324.2
433.9	-6314.9
434.2	-6310.4
434.4	-6308.8
434.7	-6302.2
435.0	-6300.1
435.2	-6293.8
435.5	-6285.8
435.8	-6277.3
436.1	-6276.0
436.3	-6271.9
436.6	-6259.9
436.9	-6251.1
437.2	-6258.3
437.4	-6273.4
437.7	-6285.0
438.0	-6293.9
438.3	-6293.9
438.5	-6296.0
438.8	-6312.4
439.1	-6328.6
439.3	-6336.8
439.6	-6333.5
439.9	-6330.8
440.2	-6328.8
440.4	-6327.2
440.7	-6326.0
441.0	-6325.1
441.3	-6324.4
441.5	-6337.3
441.8	-6349.8
442.1	-6354.5
442.3	-6361.5
442.6	-6369.1
442.9	-6369.8
443.2	-6360.0
443.4	-6352.1
443.7	-6345.7
444.0	-6340.5
444.3	-6349.9
444.5	-6366.4
444.8	-6372.0
445.1	-6371.5
445.4	-6367.6
445.6	-6362.3
445.9	-6363.3
446.2	-6360.9
446.4	-6350.1
446.7	-6335.5
447.0	-6326.8
447.3	-6321.8
447.5	-6325.8
447.8	-6334.4
448.1	-6344.9
448.4	-6348.9
448.6	-6349.1
448.9	-6347.2
449.2	-6344.5
449.5	-6348.1
449.7	-6348.2
450.0	-6346.3
450.3	-6350.3
450.5	-6357.2
450.8	-6365.0
451.1	-6379.6
451.4	-6390.0
451.6	-6390.7
451.9	-6386.2
452.2	-6385.9
452.5	-6387.8
452.7	-6397.6
453.0	-6410.9
453.3	-6411.6
453.6	-6405.6
453.8	-6403.1
454.1	-6409.4
454.4	-6419.9
454.6	-6432.0
454.9	-6430.6
455.2	-6422.1
455.5	-6417.0
455.7	-6421.0
456.0	-6429.4
456.3	-6433.0
456.6	-6433.7
456.8	-6426.0
457.1	-6421.2
457.4	-6424.9
457.7	-6433.0
457.9	-6436.1
458.2	-6436.3
458.5	-6441.6
458.7	-6449.4
459.0	-6457.8
459.3	-6459.4
459.6	-6457.0
459.8	-6452.8
460.1	-6454.7
460.4	-6466.3
460.7	-6482.3
460.9	-6492.9
461.2	-6493.0
461.5	-6494.3
461.7	-6502.7
462.0	-6507.8
462.3	-6510.6
462.6	-6512.0
462.8	-6505.9
463.1	-6496.1
463.4	-6491.9
463.7	-6490.8
463.9	-6484.9
464.2	-6483.5
464.5	-6491.3
464.8	-6503.5
465.0	-6503.8
465.3	-6497.6
465.6	-6488.4
465.8	-6485.0
466.1	-6491.7
466.4	-6496.5
466.7	-6493.3
466.9	-6486.0
467.2	-6477.1
467.5	-6481.4
467.8	-6492.4
468.0	-6499.5
468.3	-6497.3
468.6	-6497.0
468.9	-6504.5
469.1	-6522.3
469.4	-6537.6
469.7	-6543.8
469.9	-6544.7
470.2	-6542.6
470.5	-6545.9
470.8	-6558.4
471.0	-6568.4
471.3	-6569.5
471.6	-6565.8
471.9	-6566.5
472.1	-6576.2
472.4	-6583.3
472.7	-6581.9
473.0	-6575.9
473.2	-6574.7
473.5	-6576.0
473.8	-6585.4
474.0	-6585.0
474.3	-6579.4
474.6	-6591.5
474.9	-6619.0
475.1	-6646.0
475.4	-6657.5
475.7	-6653.0
476.0	-6640.3
476.2	-6637.5
476.5	-6647.0
476.8	-6655.7
477.0	-6649.9
477.3	-6636.7
477.6	-6633.9
477.9	-6643.7
478.1	-6659.4
478.4	-6663.9
478.7	-6661.9
479.0	-6670.0
479.2	-6683.1
479.5	-6684.3
479.8	-6679.2
480.1	-6684.4
480.3	-6694.8
480.6	-6714.0
480.9	-6736.5
481.1	-6739.0
481.4	-6730.6
481.7	-6723.7
482.0	-6731.5
482.2	-6746.6
482.5	-6757.9
482.8	-6759.5
483.1	-6756.0
483.3	-6756.5
483.6	-6772.7
483.9	-6796.1
484.2	-6808.2
484.4	-6806.8
484.7	-6798.1
485.0	-6786.2
485.2	-6780.1
485.5	-6784.3
485.8	-6787.0
486.1	-6788.8
486.3	-6789.8
486.6	-6790.4
486.9	-6790.8
487.2	-6797.6
487.4	-6800.8
487.7	-6795.1
488.0	-6785.0
488.3	-6779.9
488.5	-6778.0
488.8	-6784.6
489.1	-6795.3
489.3	-6793.9
489.6	-6793.0
489.9	-6799.0
490.2	-6801.7
490.4	-6802.3
490.7	-6801.8
491.0	-6800.7
491.3	-6806.1
491.5	-6821.3
491.8	-6834.0
492.1	-6851.1
492.3	-6862.7
492.6	-6863.7
492.9	-6865.7
493.2	-6874.9
493.4	-6887.2
493.7	-6900.3
494.0	-6919.6
494.3	-6934.1
494.5	-6938.3
494.8	-6943.4
495.1	-6948.7
495.4	-6946.8
495.6	-6948.1
495.9	-6950.9
496.2	-6954.4
496.4	-6957.9
496.7	-6961.3
497.0	-6964.2
497.3	-6960.1
497.5	-6952.5
497.8	-6950.2
498.1	-6951.0
498.4	-6953.3
498.6	-6949.6
498.9	-6943.0
499.2	-6935.2
499.5	-6940.8
499.7	-6946.5
500.0	-6945.1
500.3	-6946.7
500.5	-6943.1
500.8	-6936.9
501.1	-6936.6
501.4	-6939.3
501.6	-6943.6
501.9	-6948.3
502.2	-6953.0
502.5	-6957.3
502.7	-6967.8
503.0	-6980.9
503.3	-6987.7
503.6	-6990.6
503.8	-6998.0
504.1	-7000.6
504.4	-6993.6
504.6	-6982.0
504.9	-6968.8
505.2	-6962.4
505.5	-6966.8
505.7	-6969.9
506.0	-6965.5
506.3	-6964.0
506.6	-6977.6
506.8	-6991.7
507.1	-7005.0
507.4	-7010.1
507.7	-7003.9
507.9	-6998.7
508.2	-7007.9
508.5	-7024.1
508.7	-7036.2
509.0	-7038.5
509.3	-7042.1
509.6	-7046.2
509.8	-7056.9
510.1	-7070.4
510.4	-7084.5
510.7	-7091.1
510.9	-7100.0
511.2	-7102.7
511.5	-7102.0
511.7	-7099.4
512.0	-7109.4
512.3	-7118.9
512.6	-7127.2
512.8	-7127.7
513.1	-7124.0
513.4	-7118.2
513.7	-7118.5
513.9	-7128.8
514.2	-7136.9
514.5	-7136.6
514.8	-7131.7
515.0	-7124.8
515.3	-7117.3
515.6	-7110.0
515.8	-7110.1
516.1	-7120.8
516.4	-7129.7
516.7	-7130.4
516.9	-7126.5
517.2	-7120.5
517.5	-7120.5
517.8	-7130.4
518.0	-7145.0
518.3	-7147.5
518.6	-7136.7
518.9	-7126.3
519.1	-7123.5
519.4	-7138.4
519.7	-7161.8
519.9	-7174.6
520.2	-7167.4
520.5	-7156.6
520.8	-7158.2
521.0	-7166.3
521.3	-7177.3
521.6	-7189.0
521.9	-7180.2
522.1	-7167.7
522.4	-7167.5
522.7	-7180.7
523.0	-7200.1
523.2	-7214.8
523.5	-7219.1
523.8	-7217.5
524.0	-7219.7
524.3	-7223.7
524.6	-7221.6
524.9	-7223.2
525.1	-7233.4
525.4	-7240.6
525.7	-7245.9
526.0	-7256.3
526.2	-7255.4
526.5	-7255.2
526.8	-7262.1
527.0	-7265.5
527.3	-7260.2
527.6	-7264.0
527.9	-7279.1
528.1	-7292.5
528.4	-7297.3
528.7	-7297.1
529.0	-7294.3
529.2	-7297.0
529.5	-7309.1
529.8	-7312.1
530.1	-7309.8
530.3	-7305.0
530.6	-7299.1
530.9	-7299.8
531.1	-7310.7
531.4	-7319.6
531.7	-7313.3
532.0	-7306.0
532.2	-7298.7
532.5	-7292.0
532.8	-7292.7
533.1	-7297.5
533.3	-7297.2
533.6	-7294.4
533.9	-7290.3
534.2	-7292.6
534.4	-7298.2
534.7	-7305.0
535.0	-7305.4
535.2	-7309.1
535.5	-7307.4
535.8	-7303.1
536.1	-7304.3
536.3	-7308.4
536.6	-7313.8
536.9	-7333.0
537.2	-7351.3
537.4	-7361.3
537.7	-7359.3
538.0	-7357.8
538.3	-7356.6
538.5	-7362.4
538.8	-7378.3
539.1	-7385.0
539.3	-7386.2
539.6	-7397.9
539.9	-7421.1
540.2	-7435.4
540.4	-7437.1
540.7	-7432.0
541.0	-7416.9
541.3	-7410.9
541.5	-7416.9
541.8	-7415.6
542.1	-7403.6
[truncated: 34,615 more rows]
