# Supplementary material for: Environmental heterogeneity can tip the population genetics of range expansions
Source: eLife. 2019 Apr 12;8:e44359. doi: 10.7554/eLife.44359 (PMC6513619; doi:10.7554/eLife.44359)
Supplement: Figure 1—figure supplement 3—source data 1. [file elife-44359-fig1-figsupp3-data1.csv]

rough			smooth
l	w^2		l	w^2
0.112603318	0.000523807		0.097281179	7.35E-05
0.134180113	0.000658658		0.113144714	9.31E-05
0.160829137	0.001061264		0.135440371	0.000127351
0.192994964	0.001278828		0.162526511	0.000176733
0.231593957	0.001762629		0.195031813	0.000217034
0.277912748	0.002055276		0.234038176	0.000276149
0.333495298	0.002726361		0.280845811	0.000330624
0.400194358	0.003639666		0.337014973	0.000443554
0.480233229	0.004657762		0.404417968	0.000576345
0.576279875	0.005782542		0.485301562	0.000727635
0.69153585	0.00759501		0.582361874	0.000943635
0.82984302	0.009647439		0.698834249	0.00126792
0.995811624	0.011775538		0.838601098	0.001631716
1.194973949	0.014307838		1.006321318	0.002064931
1.433968739	0.017188975		1.207585582	0.002618284
1.720762486	0.02035457		1.449102698	0.003271802
2.064914984	0.023590745		1.738923238	0.004007656
2.47789798	0.027453855		2.086707885	0.004832855
2.973477576	0.031465795		2.504049462	0.005797092
3.568173092	0.03590786		3.004859354	0.006801443
4.28180771	0.04083246		3.605831225	0.007907958
5.138169252	0.046097346		4.32699747	0.009073733
6.165803102	0.051541229		5.192396964	0.010263373
7.398963723	0.05714548		6.230876357	0.011428229
8.878756467	0.062252798		7.477051629	0.012470473
10.65450776	0.06590461		8.972461955	0.013243796
			10.76695435	0.013709449
