# Supplementary material for: Environmental heterogeneity can tip the population genetics of range expansions
Source: eLife. 2019 Apr 12;8:e44359. doi: 10.7554/eLife.44359 (PMC6513619; doi:10.7554/eLife.44359)
Supplement: Figure 2—source data 1. — colony radii.csv Source data for panel b (colony radii over time). fMT data.csv Source data for panel d (mutant frequency vs selective difference s for rough and smooth substrates). sectors data.csv Source data for panel e (number sectors vs selective difference s for rough and smooth substrates). fClone data.csv Source data for panel f (area fraction of individual clones vs selective difference s for rough and smooth substrates). [file elife-44359-fig2-data1.zip]

Archive with 4 entries (4 files):
- colony radii.csv
- fClone_data.csv
- fMT_data.csv
- sectors_data.csv
