# Supplementary material for: Environmental heterogeneity can tip the population genetics of range expansions
Source: eLife. 2019 Apr 12;8:e44359. doi: 10.7554/eLife.44359 (PMC6513619; doi:10.7554/eLife.44359)
Supplement: Figure 2—source data 1. — colony radii.csv Source data for panel b (colony radii over time). fMT data.csv Source data for panel d (mutant frequency vs selective difference s for rough and smooth substrates). sectors data.csv Source data for panel e (number sectors vs selective difference s for rough and smooth substrates). fClone data.csv Source data for panel f (area fraction of individual clones vs selective difference s for rough and smooth substrates). [file elife-44359-fig2-data1.zip › fMT_data.csv]

smooth				rough
s	fMT	err(fMT)		s	fMT	err(fMT)
0.209513558	0.396389684	0.053656069		0.209513558	0.021350145	0.007476659
0.171617777	0.245441995	0.029364207		0.171617777	0.007821389	0.00369382
0.133721997	0.220258111	0.021460306		0.133721997	0.020403186	0.011301294
0.095826216	0.212402357	0.023142432		0.095826216	0.017929971	0.008284117
0.057930436	0.11149194	0.014831508		0.057930436	0.017376655	0.006193977
0.020034655	0.051982225	0.005974624		0.020034655	0.012164391	0.004986436
-0.004254487	0.036559063	0.005444898		-0.004254487	0.013617614	0.007314671
-0.013281193	0.016742066	0.002081355		-0.013281193	0.018529202	0.01256533
-0.022307898	0.015576852	0.002911763		-0.022307898	0.005674988	0.003532536
-0.040361309	0.000876873	0.000229151		-0.040361309	0.001610103	0.000899864
-0.05841472	0.00278865	0.000844489		-0.05841472	0.000132949	8.30551E-05
-0.076468131	0.001729544	0.000609756		-0.076468131	0.00045883	0.000410415
-0.112574953	0.000892132	0.000298276		-0.112574953	0.00122824	0.001128578
-0.148681775	0.000379512	0.000229911		-0.148681775	0.002297518	0.002071873
