# Supplementary material for: Environmental heterogeneity can tip the population genetics of range expansions
Source: eLife. 2019 Apr 12;8:e44359. doi: 10.7554/eLife.44359 (PMC6513619; doi:10.7554/eLife.44359)
Supplement: Figure 2—figure supplement 1—source data 1. [file elife-44359-fig2-figsupp1-data1.csv]

[dox]	s	err(s)
0	0.230095175	0.030213064
0.05	0.164998577	0.018195408
0.1	0.126445352	0.0132046
0.15	0.059093461	0.045219555
0.2	0.072406575	0.027088062
0.25	0.043905489	0.020548967
0.3	-0.000332903	0.015527173
0.35	-0.00107907	0.018559804
0.4	-0.029072974	0.017515487
0.5	-0.071624498	0.022577826
0.6	-0.080445158	0.036107902
0.7	-0.100808126	0.042702574
0.9	-0.09628121	0.025611408
1.1	-0.131545422	0.026096634
