# Supplementary material for: Environmental heterogeneity can tip the population genetics of range expansions
Source: eLife. 2019 Apr 12;8:e44359. doi: 10.7554/eLife.44359 (PMC6513619; doi:10.7554/eLife.44359)
Supplement: Figure 2—figure supplement 2—source data 1. [file elife-44359-fig2-figsupp2-data1.zip › f(r) rough with errors.csv]

DOX=0	r	0.145968389	0.479211949	0.924688212	1.3916051	1.828642081	2.287891989	2.759280132	3.233487039	3.704713089
	f(r)	0	0	0	0	8.66E-06	0.000760405	0.002773047	0.005847581	0.009857356
	SD	0	4.58375E-05	0.018851227	0	0.006322673	0	0.011584824	0.017577133	0
DOX=0.05	r	0.122522552	0.46277617	0.92956793	1.366117743	1.841199199	2.328346145	2.798107552	3.233583762	3.65012353
	f(r)	0	0	0	0	1.84665E-05	0.000129031	0.001624712	0.003627729	0.003998768
	SD	0	0.006840815	0	0.008158243	0.00678007	0.003561163	0.000548955	0.000121093	0
DOX=0.1	r	0.130257785	0.466020844	0.938719845	1.392256459	1.818682642	2.284571367	2.762076514	3.236356804	3.689749307
	f(r)	0	0	9.66596E-05	2.50341E-05	3.48676E-05	0.000680063	0.002628792	0.006186826	0.008239011
	SD	0	0.011774206	0.000171625	0.010299967	0.005600673	0.000150243	0.002213502	0	0.000501336
DOX=0.15	r	0.10069878	0.490896668	0.918731173	1.365895565	1.832561586	2.307527816	2.791152136	3.243272293	3.679130145
	f(r)	0	0	0	0.000434048	0.000878047	0.002971416	0.004548577	0.006698104	0.005020723
	SD	0	0	0.017284066	0	0.001727908	0.011334144	0.013991501	0.00358846	0.010494773
DOX=0.2	r	0.144602279	0.459346691	0.938061301	1.378744297	1.829563735	2.299192998	2.770739947	3.23073198	3.673917069
	f(r)	0	0	0	4.86646E-05	0.002200504	0.001996655	0.002982394	0.008926239	0.01355722
	SD	0	0.03410473	0.037632574	0.000337159	0.023170577	0	0.010438128	0.010638555	0.012456325
DOX=0.25	r	0.123114397	0.460356378	0.920365056	1.372463295	1.838159493	2.307200311	2.771986433	3.231269182	3.687452715
	f(r)	0	0	0	0	3.82582E-05	0.000928682	0.002545167	0.005676504	0.008356569
	SD	0	0.012535881	0.002901028	0	0.011582751	0.002771945	0	0	0.015810843
DOX=0.3	r	0.131017609	0.494309778	0.926603286	1.376592496	1.829922419	2.301407202	2.772775071	3.227473696
	f(r)	0	0	0	0	4.74298E-05	0.001239457	0.003194627	0.00635273
	SD	0	0	0.01753157	0.019235097	0.000264078	0.012510236	0	0
DOX=0.35	r	0.128613718	0.479034126	0.929020384	1.37977464	1.84510336	2.320633361	2.793321569	3.240739584
	f(r)	0	0	0	0.000431725	0.001144353	0.002773192	0.004827682	0.006835866
	SD	0	8.1456E-05	0.002089402	0.003531674	0	0.013489899	0.007723591	0.018843917
DOX=0.4	r	0.126408142	0.474140023	0.944206095	1.381946931	1.842748628	2.312570539	2.756336159	3.215906442	3.672374311
	f(r)	0	0	0	0	0	8.68964E-05	0.000310255	0.000994418	0.002680228
	SD	0	0.000147117	0.000385523	0	0	0.000876242	0.003052365	0.008803681	0
DOX=0.5	r	0.132589325	0.446567672	0.914909182	1.374769592	1.83851872	2.314891047	2.768919583	3.2191922	3.629796946
	f(r)	0	0	0	0	3.84335E-05	0.000101637	0.000252569	0.000806737	0.001287969
	SD	0	0.003700685	0.000283281	0	0.000595407	0	0.000451078	0.002044836	0.00027447
DOX=0.6	r	0.133760516	0.460382584	0.922529194	1.379886866	1.833738942	2.306222399
	f(r)	0	0	0	2.0668E-05	2.55917E-05	0.000199669
	SD	0	0.000107394	0.000226975	0	0.000506572	0.00021872
DOX=0.7	r	0.130942467	0.465363686	0.930960654	1.364179349	1.838031737	2.311216378	2.767513913	3.208764808
	f(r)	0	0	0	0	0	5.57593E-05	8.44832E-05	0.000118125
	SD	0	0	0.000198725	0.000159548	0.000163499	0	0	0.000186105
DOX=0.9	r	0.130205434	0.468024269	0.92048673	1.386835211	1.834639885	2.296918104	2.766318345	3.228896168
	f(r)	0	0	0	0	0.000104504	0.000184272	0.000158034	0.000235672
	SD	0	0	0	0.000389151	0.000449733	0.000346721	0.000506046	0.000153665
DOX=1.1	r	0.124089041	0.462932162	0.901241747	1.365783937	1.844438909	2.310375799	2.766855112
	f(r)	0	0	0	0	9.39102E-05	0.000198902	0.000430877
	SD	0	0.000290724	0	0.000527888	0	0.000563493	0.000876272
