# Supplementary material for: Environmental heterogeneity can tip the population genetics of range expansions
Source: eLife. 2019 Apr 12;8:e44359. doi: 10.7554/eLife.44359 (PMC6513619; doi:10.7554/eLife.44359)
Supplement: Figure 2—figure supplement 2—source data 1. [file elife-44359-fig2-figsupp2-data1.zip › f(r) smooth with errors.csv]

DOX=0	r	0.069133621	0.467907081	0.895234447	1.41861519	1.844395932	2.277782179	2.778056282	3.266768968
	f(r)	0	0	0.017602719	0.059935864	0.083571838	0.148382387	0.177509738	0.280189763
	SD	0	0.082367934	0.113396143	0	0.118367532	0.097812057	0.027264105	0.107367865
DOX=0.05	r	0.097052142	0.451276845	0.908754288	1.364276304	1.840451246	2.318883919	2.765055043	3.195020538	3.626851893
	f(r)	0	0.00353378	0.02856703	0.050115781	0.070345861	0.116919971	0.171628686	0.21905552	0.309196212
	SD	0	0.072776935	0.122985532	0.149237431	0.118417268	0.08305755	0.090743404	0.109544017	0.016860264
DOX=0.1	r	0.13750641	0.458690683	0.916538674	1.392137372	1.84547884	2.284789278	2.745687016	3.224023664	3.688723353
	f(r)	0	0.000127827	0.015241157	0.034298551	0.055627159	0.082015911	0.119587209	0.165508828	0.226641384
	SD	0	0.098598032	0.090131208	0.000517307	0.102933892	0.070815238	0.037411985	0.057095689	0.098044274
DOX=0.15	r	0.106495833	0.446969056	0.899840479	1.3746483	1.853453696	2.298216031	2.742989438	3.206133735	3.646788543
	f(r)	0	0	0.001839274	0.012063466	0.039429647	0.063670756	0.101297771	0.155029148	0.1922013
	SD	0	0.081022842	0.105584914	0	0.081855207	0.051415932	0.006320625	0.096129892	0.06762346
DOX=0.2	r	0.115901436	0.46234814	0.905665422	1.372214175	1.859038917	2.317198958	2.77009835	3.223087838	3.628125477
	f(r)	0	0	0.000503985	0.009863129	0.020718341	0.02663462	0.052851928	0.077665944	0.100064071
	SD	0	0.036352942	0.043851346	0.001743305	0.050226206	0.034764703	0	0.048094881	0.023168086
DOX=0.25	r	0.132735787	0.464900775	0.914424248	1.404258606	1.848097818	2.292835172	2.750089817	3.21633725	3.621394079
	f(r)	0	0	0	0.000885041	0.004305395	0.01085299	0.022117295	0.036954435	0.045104839
	SD	0	0.026583295	0	0.00777799	0.018943019	0.002168132	0.021517842	0.021080305	0.013809933
DOX=0.3	r	0.100420207	0.47283771	0.93079831	1.374926149	1.852619269	2.307683865	2.75292855	3.195033836	3.596497461
	f(r)	0	0	0	0.000702157	0.002487951	0.005333118	0.015224548	0.027653107	0.03571536
	SD	0	0.024265981	0.008972653	0.022309138	0	0.016692502	0.00607052	0.002727008	0
DOX=0.35	r	0.108170452	0.479624694	0.932310878	1.376578386	1.846563208	2.315932575	2.766698673	3.206687068	3.631873727
	f(r)	0	0	0	0.000465712	0.000685268	0.002672174	0.007457949	0.010584283	0.011045113
	SD	0	0.008101631	0	0.001611678	0.00913178	0.010494283	0.001554238	0.004340284	0
DOX=0.4	r	0.113308415	0.463989545	0.93663335	1.372568719	1.835922373	2.30946497	2.768127134	3.217651679	3.656995584
	f(r)	0	0	0	3.94141E-05	0.000776545	0.001530569	0.003590967	0.006219369	0.010920566
	SD	0	0.00664701	0.00833341	0.006001998	0	0.002188386	0.007224388	0.000236672	0.002633063
DOX=0.5	r	0.11788977	0.466076921	0.918309824	1.374764783	1.843134636	2.306016284	2.748050515	3.181212724	3.669977386
	f(r)	0	0	0	0	0	1.3272E-05	0.000260763	0.000752439	0.001923363
	SD	0.000720317	0	0	0.000492299	0.001183863	0	5.48383E-05	0	0
DOX=0.6	r	0.126572863	0.455664975	0.913648819	1.394241628	1.848492195	2.297619929	2.742015825	3.175302803
	f(r)	0	0	0	0	0	0.000199286	0.000822787	0.002203241
	SD	0	0.002189633	0.003502966	0	0.000423491	0	0.00125004	0
DOX=0.7	r	0.118443925	0.452115073	0.916908298	1.38655032	1.856735972	2.312192841	2.75801857	3.212400901	3.621148092
	f(r)	0	0	0	0	1.01922E-05	0.000107919	0.000188082	0.00095946	0.001128911
	SD	0	0	0.00047043	0.001536623	0	0	6.60527E-05	0	0.001777086
DOX=0.9	r	0.142823427	0.439839075	0.917471223	1.381562481	1.83524426	2.300276576	2.75918249	3.21521581	3.6185196
	f(r)	0	0	0	0	0	0	6.50127E-05	0.000271164	0.000717107
	SD	0	0	0	0	0	0	0.000636346	0.000441154	0.00021113
DOX=1.1	r	0.140009044	0.475148833	0.908971585	1.385201001	1.861725355	2.305336447	2.751745394	3.203036461
	f(r)	0	0	0	0	0.000238466	0.000268277	0.000160158	0.000286158
	SD	0	0.000450722	0	0.000466894	0	0.000695526	0.000855931	0.000806291
