# Supplementary material for: Environmental heterogeneity can tip the population genetics of range expansions
Source: eLife. 2019 Apr 12;8:e44359. doi: 10.7554/eLife.44359 (PMC6513619; doi:10.7554/eLife.44359)
Supplement: Figure 2—figure supplement 3—source data 1. [file elife-44359-fig2-figsupp3-data1.csv]

smooth			rough
by area	by OD		by area	by OD
0.641261892	0.65		0.49617529	0.85
0.571989774	0.5		0.571989774	0.7
0.689642419	0.7		0.47550361	0.55
0.506676063	0.45		0.355385757	0.3
0.343116896	0.25		0.752592082	0.75
0.485784472	0.45		0.70201244	0.9
0.617731363	0.6		1.286976992	1.45
0.778541637	0.8		0.483719503	0.45
0.886738088	1		0.606131033	0.65
1.031879669	0.9		0.518353913	0.65
0.440386495	0.45		0.20457266	0.2
1.664510036	1.45
1.442839258	1.3
