# Supplementary material for: Environmental heterogeneity can tip the population genetics of range expansions
Source: eLife. 2019 Apr 12;8:e44359. doi: 10.7554/eLife.44359 (PMC6513619; doi:10.7554/eLife.44359)
Supplement: Figure 2—figure supplement 5—source data 1. [file elife-44359-fig2-figsupp5-data1.csv]

smooth			rough
s	fMT		s	fMT
0.176797661	0.456514289		0.176797661	0.039528221
0.082184284	0.30955956		0.082184284	0.044227895
-0.012429094	0.083057846		-0.012429094	0.00840072
-0.058722324	0.025523849		-0.058722324	0.014825548
-0.09029899	0.025388836		-0.09029899	0.013081956
