# Supplementary material for: Environmental heterogeneity can tip the population genetics of range expansions
Source: eLife. 2019 Apr 12;8:e44359. doi: 10.7554/eLife.44359 (PMC6513619; doi:10.7554/eLife.44359)
Supplement: Figure 3—source data 1. — sfs_smooth.csv Source data for panel a (clone size distribution for smooth colonies). sfs rough.csv Source data for panel b (clone size distribution for rough colonies). [file elife-44359-fig3-data1.zip]

Archive with 2 entries (2 files):
- sfs_rough.csv
- sfs_smooth.csv
