# Supplementary material for: Environmental heterogeneity can tip the population genetics of range expansions
Source: eLife. 2019 Apr 12;8:e44359. doi: 10.7554/eLife.44359 (PMC6513619; doi:10.7554/eLife.44359)
Supplement: Figure 3—source data 1. — sfs_smooth.csv Source data for panel a (clone size distribution for smooth colonies). sfs rough.csv Source data for panel b (clone size distribution for rough colonies). [file elife-44359-fig3-data1.zip › sfs_rough.csv]

[dox]=0	x	1.577E-05	2.02464E-05	2.05474E-05	2.27541E-05	2.79247E-05	2.98624E-05	2.98624E-05	3.14056E-05	3.14056E-05	3.14548E-05	3.41312E-05	3.62644E-05	4.12419E-05	4.29759E-05	4.81333E-05	7.05815E-05	7.6203E-05	9.23867E-05	0.000133824	0.00015605	0.000174204	0.000186085	0.000227989	0.000248883	0.000488851	0.00065347	0.000654314	0.000842679	0.001025462	0.001050277	0.001167776	0.001366276	0.001462716	0.00150126	0.00196637	0.001970916	0.00240672	0.002973629	0.00495988	0.006240281	0.006372594	0.010719541	0.01143492	0.016569693	0.016710806	0.017998972	0.019397005	0.027048205
	P(x)	0.981132075	0.962264151	0.943396226	0.924528302	0.905660377	0.886792453	0.867924528	0.849056604	0.830188679	0.811320755	0.79245283	0.773584906	0.754716981	0.735849057	0.716981132	0.698113208	0.679245283	0.660377358	0.641509434	0.622641509	0.603773585	0.58490566	0.566037736	0.547169811	0.528301887	0.509433962	0.490566038	0.471698113	0.452830189	0.433962264	0.41509434	0.396226415	0.377358491	0.358490566	0.339622642	0.320754717	0.301886792	0.283018868	0.264150943	0.245283019	0.226415094	0.20754717	0.188679245	0.169811321	0.150943396	0.132075472	0.113207547	0.094339623
[dox]=0.05	x	3.68841E-05	0.000103422	0.000134254	0.000153507	0.000261815	0.000296397	0.000355914	0.000373186	0.000451005	0.000551462	0.000594985	0.000914628	0.001373889	0.003255345	0.005258029	0.019921335	0.022002759	0.023011106	0.02578264	0.082880776
	P(x)	0.95	0.9	0.85	0.8	0.75	0.7	0.65	0.6	0.55	0.5	0.45	0.4	0.35	0.3	0.25	0.2	0.15	0.1	0.05	0
[dox]=0.1	x	6.10E-06	6.10E-06	6.37E-06	6.74E-06	8.39E-06	9.25E-06	1.42075E-05	1.50473E-05	2.6232E-05	2.65119E-05	5.11906E-05	6.28729E-05	6.57192E-05	6.76299E-05	7.21124E-05	7.70996E-05	8.78593E-05	9.33073E-05	0.000106812	0.00017619	0.00018179	0.00028799	0.000332193	0.000371807	0.000595363	0.000612551	0.001060622	0.001245983	0.001530229	0.001893247	0.002207047	0.002328271	0.002459509	0.002521332	0.0026783	0.003889618	0.006669218	0.011491314	0.01190663	0.01193435	0.013793319	0.01383243	0.014284903	0.020623501	0.025189207	0.028875243	0.031701278	0.036593597
	P(x)	0.98	0.96	0.94	0.92	0.9	0.88	0.86	0.84	0.82	0.8	0.78	0.76	0.74	0.72	0.7	0.68	0.66	0.64	0.62	0.6	0.58	0.56	0.54	0.52	0.5	0.48	0.46	0.44	0.42	0.4	0.38	0.36	0.34	0.32	0.3	0.28	0.26	0.24	0.22	0.2	0.18	0.16	0.14	0.12	0.1	0.08	0.06	0.04
[dox]=0.15	x	2.51492E-05	6.44449E-05	0.000160888	0.000191463	0.00021434	0.000273321	0.00029252	0.000322287	0.000614745	0.000693782	0.000929915	0.001043019	0.001163189	0.001209205	0.002372848	0.002914277	0.006144517	0.010840731	0.015231387	0.021611398	0.023327242	0.05061953	0.066694366	0.151644865
	P(x)	0.958333333	0.916666667	0.875	0.833333333	0.791666667	0.75	0.708333333	0.666666667	0.625	0.583333333	0.541666667	0.5	0.458333333	0.416666667	0.375	0.333333333	0.291666667	0.25	0.208333333	0.166666667	0.125	0.083333333	0.041666667	0
[dox]=0.2	x	1.65938E-05	1.72688E-05	2.76457E-05	3.59091E-05	3.59091E-05	3.94909E-05	5.17397E-05	6.29386E-05	8.78876E-05	8.90631E-05	0.000161876	0.000167788	0.000192115	0.000241388	0.00033572	0.000349247	0.000387331	0.000531893	0.000591129	0.000686198	0.001092822	0.00166342	0.002185764	0.004759764	0.005216697	0.009404537	0.011691767	0.012371064	0.012749832	0.013337599	0.014266448	0.014825999	0.01796859	0.02314332	0.02433804	0.029698844	0.03591351	0.059902831	0.113898589	0.143514375
	P(x)	0.975	0.95	0.925	0.9	0.875	0.85	0.825	0.8	0.775	0.75	0.725	0.7	0.675	0.65	0.625	0.6	0.575	0.55	0.525	0.5	0.475	0.45	0.425	0.4	0.375	0.35	0.325	0.3	0.275	0.25	0.225	0.2	0.175	0.15	0.125	0.1	0.075	0.05	0.025	0
[dox]=0.25	x	0.000173418	0.000239619	0.000258608	0.000399061	0.000508192	0.000519989	0.000534009	0.000645364	0.000838875	0.001558847	0.001782684	0.002321649	0.003066442	0.00366232	0.005059822	0.005168232	0.005890219	0.00681065	0.012860052	0.012864274	0.014995808	0.024026373	0.03828666	0.053149518	0.108489078
	P(x)	0.96	0.92	0.88	0.84	0.8	0.76	0.72	0.68	0.64	0.6	0.56	0.52	0.48	0.44	0.4	0.36	0.32	0.28	0.24	0.2	0.16	0.12	0.08	0.04	0
[dox]=0.3	x	0.00016547	0.000275101	0.001403402	0.004693594	0.004896996	0.00614774	0.008009934	0.009313228	0.009458567	0.01298165	0.086773777	0.114615204
	P(x)	0.916666667	0.833333333	0.75	0.666666667	0.583333333	0.5	0.416666667	0.333333333	0.25	0.166666667	0.083333333	0
[dox]=0.35	x	4.54303E-05	5.05814E-05	5.54182E-05	0.000142769	0.0001567	0.000222041	0.000276511	0.000346925	0.000387071	0.000463915	0.000532178	0.000835299	0.000957452	0.002495505	0.004368625	0.008111834	0.037334271	0.082114585	0.268745337
	P(x)	0.947368421	0.894736842	0.842105263	0.789473684	0.736842105	0.684210526	0.631578947	0.578947368	0.526315789	0.473684211	0.421052632	0.368421053	0.315789474	0.263157895	0.210526316	0.157894737	0.105263158	0.052631579	0
[dox]=0.4	x	3.0043E-05	4.85999E-05	0.000174685	0.000219992	0.000263551	0.000298685	0.000374799	0.000404031	0.000509793	0.001322821	0.001729362	0.002400049	0.012262755	0.066009139	0.089876308
	P(x)	0.933333333	0.866666667	0.8	0.733333333	0.666666667	0.6	0.533333333	0.466666667	0.4	0.333333333	0.266666667	0.2	0.133333333	0.066666667	0
[dox]=0.5	x	4.65293E-05	0.000158357	0.000345601	0.000389853	0.000398096	0.000415856	0.00084441	0.001349721	0.001759583	0.003283171	0.015656251	0.020435459
	P(x)	0.916666667	0.833333333	0.75	0.666666667	0.583333333	0.5	0.416666667	0.333333333	0.25	0.166666667	0.083333333	0
[dox]=0.6	x	6.68E-06	6.51856E-05	7.68258E-05	0.000147281	0.000305261	0.000309182	0.001482669
	P(x)	0.857142857	0.714285714	0.571428571	0.428571429	0.285714286	0.142857143	0
[dox]=0.7	x	5.37E-06	8.46319E-05	9.47038E-05	0.0001236	0.000168454	0.00018121	0.000219884	0.001244665	0.006595249
	P(x)	0.888888889	0.777777778	0.666666667	0.555555556	0.444444444	0.333333333	0.222222222	0.111111111	0
[dox]=0.9	x	9.63E-06	1.10993E-05	1.59128E-05	7.65805E-05	7.75873E-05	0.000110759	0.0003394	0.000368638	0.000409418	0.0004363	0.000650035	0.029428882
	P(x)	0.916666667	0.833333333	0.75	0.666666667	0.583333333	0.5	0.416666667	0.333333333	0.25	0.166666667	0.083333333	0
[dox]=1.1	x	8.88E-06	4.88454E-05	0.000120177	0.000168819	0.000189148	0.000257532	0.000263642	0.00035442	0.000386927	0.000481535	0.000569723	0.000836966	0.002716525	0.060224889
	P(x)	0.928571429	0.857142857	0.785714286	0.714285714	0.642857143	0.571428571	0.5	0.428571429	0.357142857	0.285714286	0.214285714	0.142857143	0.071428571	0
[truncated: 5 more columns]
