# Supplementary material for: Environmental heterogeneity can tip the population genetics of range expansions
Source: eLife. 2019 Apr 12;8:e44359. doi: 10.7554/eLife.44359 (PMC6513619; doi:10.7554/eLife.44359)
Supplement: Figure 3—source data 1. — sfs_smooth.csv Source data for panel a (clone size distribution for smooth colonies). sfs rough.csv Source data for panel b (clone size distribution for rough colonies). [file elife-44359-fig3-data1.zip › sfs_smooth.csv]

[dox]=0	x	1.63783E-05	3.29019E-05	5.87459E-05	6.34537E-05	6.58666E-05	0.000128451	0.000155356	0.000176238	0.000190479	0.000253967	0.000316283	0.000343943	0.000395606	0.00041917	0.000431693	0.000445935	0.000487108	0.000509196	0.000651685	0.000826253	0.000948067	0.00097844	0.0009969	0.001115417	0.001252937	0.001455296	0.001687226	0.00184258	0.002018767	0.002970607	0.003035221	0.003347002	0.003568139	0.005282672	0.005619958	0.005633374	0.005686545	0.00601377	0.006112242	0.006137408	0.008729971	0.009157907	0.010606946	0.010771711	0.011230318	0.011716572	0.011826614	0.015171975
	P(x)	0.986666667	0.973333333	0.96	0.946666667	0.933333333	0.92	0.906666667	0.893333333	0.88	0.866666667	0.853333333	0.84	0.826666667	0.813333333	0.8	0.786666667	0.773333333	0.76	0.746666667	0.733333333	0.72	0.706666667	0.693333333	0.68	0.666666667	0.653333333	0.64	0.626666667	0.613333333	0.6	0.586666667	0.573333333	0.56	0.546666667	0.533333333	0.52	0.506666667	0.493333333	0.48	0.466666667	0.453333333	0.44	0.426666667	0.413333333	0.4	0.386666667	0.373333333	0.36
[dox]=0.05	x	1.64912E-05	2.24596E-05	7.0773E-05	7.94304E-05	8.18757E-05	8.24873E-05	9.86144E-05	0.000123955	0.000129307	0.000158235	0.000162745	0.000181311	0.000181922	0.000220027	0.000246226	0.000255085	0.000261953	0.000273478	0.000276702	0.000296185	0.000308145	0.000316469	0.000317304	0.000324904	0.000330452	0.000345494	0.000372322	0.000391433	0.000407136	0.000424698	0.000426921	0.000441626	0.000445284	0.000447013	0.000450512	0.000467549	0.000472853	0.000523645	0.000532105	0.000533202	0.000579499	0.00059505	0.000652208	0.000664006	0.000685543	0.000722758	0.000731368	0.000735126
	P(x)	0.996031746	0.992063492	0.988095238	0.984126984	0.98015873	0.976190476	0.972222222	0.968253968	0.964285714	0.96031746	0.956349206	0.952380952	0.948412698	0.944444444	0.94047619	0.936507937	0.932539683	0.928571429	0.924603175	0.920634921	0.916666667	0.912698413	0.908730159	0.904761905	0.900793651	0.896825397	0.892857143	0.888888889	0.884920635	0.880952381	0.876984127	0.873015873	0.869047619	0.865079365	0.861111111	0.857142857	0.853174603	0.849206349	0.845238095	0.841269841	0.837301587	0.833333333	0.829365079	0.825396825	0.821428571	0.817460317	0.813492063	0.80952381
[dox]=0.1	x	8.52E-06	8.95E-06	9.09E-06	1.023E-05	1.26342E-05	1.30132E-05	1.58748E-05	1.7351E-05	1.93713E-05	1.98124E-05	2.05306E-05	2.24603E-05	2.29714E-05	2.46175E-05	2.78127E-05	3.04231E-05	3.04581E-05	4.21013E-05	4.31683E-05	4.483E-05	4.67252E-05	5.23722E-05	6.23898E-05	6.5548E-05	6.66444E-05	7.18199E-05	7.74851E-05	7.95353E-05	8.4843E-05	9.06294E-05	9.23382E-05	9.24863E-05	9.44514E-05	9.57949E-05	0.00010275	0.000104232	0.000106963	0.000113526	0.000119889	0.000121485	0.0001366	0.000139531	0.000146161	0.000149619	0.000150899	0.000162426	0.000162736	0.000164806
	P(x)	0.997389034	0.994778068	0.992167102	0.989556136	0.98694517	0.984334204	0.981723238	0.979112272	0.976501305	0.973890339	0.971279373	0.968668407	0.966057441	0.963446475	0.960835509	0.958224543	0.955613577	0.953002611	0.950391645	0.947780679	0.945169713	0.942558747	0.939947781	0.937336815	0.934725849	0.932114883	0.929503916	0.92689295	0.924281984	0.921671018	0.919060052	0.916449086	0.91383812	0.911227154	0.908616188	0.906005222	0.903394256	0.90078329	0.898172324	0.895561358	0.892950392	0.890339426	0.88772846	0.885117493	0.882506527	0.879895561	0.877284595	0.874673629
[dox]=0.15	x	2.98807E-05	3.52502E-05	3.98954E-05	5.034E-05	5.3627E-05	8.02511E-05	8.12119E-05	0.000101687	0.000103304	0.000105583	0.00013027	0.000137669	0.000137877	0.000137949	0.000138792	0.000143966	0.000155057	0.000166385	0.000170446	0.000173294	0.000174089	0.000175465	0.000175817	0.00018458	0.000187259	0.000218549	0.000251183	0.000253648	0.000265551	0.000273195	0.000282454	0.000311498	0.000331862	0.000356544	0.000364897	0.000369786	0.000388629	0.000426602	0.000493212	0.00049744	0.000521077	0.000539125	0.000590697	0.00066093	0.00066972	0.00068211	0.00071581	0.000734829
	P(x)	0.996108949	0.992217899	0.988326848	0.984435798	0.980544747	0.976653696	0.972762646	0.968871595	0.964980545	0.961089494	0.957198444	0.953307393	0.949416342	0.945525292	0.941634241	0.937743191	0.93385214	0.929961089	0.926070039	0.922178988	0.918287938	0.914396887	0.910505837	0.906614786	0.902723735	0.898832685	0.894941634	0.891050584	0.887159533	0.883268482	0.879377432	0.875486381	0.871595331	0.86770428	0.86381323	0.859922179	0.856031128	0.852140078	0.848249027	0.844357977	0.840466926	0.836575875	0.832684825	0.828793774	0.824902724	0.821011673	0.817120623	0.813229572
[dox]=0.2	x	5.90E-06	6.90E-06	9.15E-06	9.23E-06	1.18048E-05	1.58906E-05	1.6202E-05	1.67086E-05	2.07739E-05	2.65966E-05	2.77028E-05	3.15942E-05	3.22147E-05	3.65502E-05	3.83655E-05	3.88786E-05	3.91906E-05	3.98948E-05	4.23883E-05	4.50845E-05	4.82063E-05	6.04097E-05	7.49233E-05	7.78432E-05	9.92444E-05	9.94924E-05	0.000107874	0.00010888	0.000113102	0.000116452	0.000125948	0.000128927	0.000129616	0.000132085	0.000138454	0.00014991	0.000151048	0.000170094	0.00017038	0.000172007	0.000186968	0.000188301	0.000206031	0.000208633	0.000209259	0.000222226	0.000223617	0.000265607
	P(x)	0.996323529	0.992647059	0.988970588	0.985294118	0.981617647	0.977941176	0.974264706	0.970588235	0.966911765	0.963235294	0.959558824	0.955882353	0.952205882	0.948529412	0.944852941	0.941176471	0.9375	0.933823529	0.930147059	0.926470588	0.922794118	0.919117647	0.915441176	0.911764706	0.908088235	0.904411765	0.900735294	0.897058824	0.893382353	0.889705882	0.886029412	0.882352941	0.878676471	0.875	0.871323529	0.867647059	0.863970588	0.860294118	0.856617647	0.852941176	0.849264706	0.845588235	0.841911765	0.838235294	0.834558824	0.830882353	0.827205882	0.823529412
[dox]=0.25	x	2.59304E-05	2.59304E-05	3.88957E-05	4.43543E-05	4.60406E-05	6.25008E-05	6.52626E-05	6.73427E-05	7.42202E-05	8.51505E-05	8.94464E-05	0.000103311	0.000107491	0.00021374	0.000214299	0.00021483	0.000222585	0.000237761	0.000239976	0.000242541	0.000242628	0.000253234	0.000259713	0.000260582	0.000267175	0.000275817	0.000276074	0.000281266	0.000287631	0.000294322	0.000296457	0.000303616	0.000318094	0.000322474	0.000351311	0.000354941	0.000356068	0.000356619	0.000368872	0.000381666	0.000383177	0.000402765	0.000418656	0.00042691	0.000427417	0.000432525	0.000446806	0.00048755
	P(x)	0.99382716	0.987654321	0.981481481	0.975308642	0.969135802	0.962962963	0.956790123	0.950617284	0.944444444	0.938271605	0.932098765	0.925925926	0.919753086	0.913580247	0.907407407	0.901234568	0.895061728	0.888888889	0.882716049	0.87654321	0.87037037	0.864197531	0.858024691	0.851851852	0.845679012	0.839506173	0.833333333	0.827160494	0.820987654	0.814814815	0.808641975	0.802469136	0.796296296	0.790123457	0.783950617	0.777777778	0.771604938	0.765432099	0.759259259	0.75308642	0.74691358	0.740740741	0.734567901	0.728395062	0.722222222	0.716049383	0.709876543	0.703703704
[dox]=0.3	x	7.60E-06	8.41E-06	2.43949E-05	3.71818E-05	5.74555E-05	5.7631E-05	6.54416E-05	6.56994E-05	7.99871E-05	8.81206E-05	9.00142E-05	9.67708E-05	0.000112111	0.000114269	0.000116675	0.000118754	0.000150024	0.000155852	0.000158596	0.00017467	0.000182463	0.000184759	0.000195316	0.000216672	0.000220647	0.0002728	0.000285342	0.000293407	0.00029893	0.000318942	0.000318958	0.00033575	0.00035344	0.00044798	0.000482448	0.000490204	0.000494568	0.000496641	0.0005019	0.000516142	0.000526877	0.000529909	0.000537378	0.000572919	0.000611124	0.000651654	0.000667367	0.000672716
	P(x)	0.994594595	0.989189189	0.983783784	0.978378378	0.972972973	0.967567568	0.962162162	0.956756757	0.951351351	0.945945946	0.940540541	0.935135135	0.92972973	0.924324324	0.918918919	0.913513514	0.908108108	0.902702703	0.897297297	0.891891892	0.886486486	0.881081081	0.875675676	0.87027027	0.864864865	0.859459459	0.854054054	0.848648649	0.843243243	0.837837838	0.832432432	0.827027027	0.821621622	0.816216216	0.810810811	0.805405405	0.8	0.794594595	0.789189189	0.783783784	0.778378378	0.772972973	0.767567568	0.762162162	0.756756757	0.751351351	0.745945946	0.740540541
[dox]=0.35	x	8.13E-06	9.76E-06	1.01679E-05	2.28007E-05	2.44643E-05	3.05036E-05	3.19078E-05	3.49614E-05	3.87177E-05	4.93413E-05	5.41604E-05	5.67723E-05	5.86881E-05	7.27659E-05	7.92591E-05	9.19652E-05	0.000102281	0.000121948	0.000126417	0.000132319	0.000136108	0.000154537	0.000160602	0.000167234	0.000185014	0.000188012	0.00018907	0.000189882	0.000193654	0.000210638	0.00022853	0.00023343	0.000240565	0.000271991	0.000284297	0.000308105	0.0003294	0.000331727	0.000342198	0.000347234	0.000368552	0.000420607	0.000433825	0.000464651	0.000471744	0.000486724	0.000526195	0.000559148
	P(x)	0.994252874	0.988505747	0.982758621	0.977011494	0.971264368	0.965517241	0.959770115	0.954022989	0.948275862	0.942528736	0.936781609	0.931034483	0.925287356	0.91954023	0.913793103	0.908045977	0.902298851	0.896551724	0.890804598	0.885057471	0.879310345	0.873563218	0.867816092	0.862068966	0.856321839	0.850574713	0.844827586	0.83908046	0.833333333	0.827586207	0.82183908	0.816091954	0.810344828	0.804597701	0.798850575	0.793103448	0.787356322	0.781609195	0.775862069	0.770114943	0.764367816	0.75862069	0.752873563	0.747126437	0.74137931	0.735632184	0.729885057	0.724137931
[dox]=0.4	x	2.54491E-05	3.76029E-05	4.04565E-05	5.12902E-05	6.47956E-05	7.06833E-05	7.21824E-05	7.36082E-05	8.37909E-05	9.87061E-05	0.000126708	0.000129591	0.000132576	0.000139444	0.00014445	0.000175941	0.000183988	0.000206014	0.000206497	0.000208366	0.000230292	0.000231242	0.000268024	0.000307034	0.000309129	0.000312943	0.000314549	0.000316263	0.000341075	0.000345897	0.000346415	0.00036697	0.000367189	0.000369836	0.000383507	0.000400165	0.000405595	0.000460319	0.000501034	0.000506831	0.000563863	0.00057734	0.000640932	0.000689556	0.000733662	0.000737778	0.000862089	0.000862205
	P(x)	0.991304348	0.982608696	0.973913043	0.965217391	0.956521739	0.947826087	0.939130435	0.930434783	0.92173913	0.913043478	0.904347826	0.895652174	0.886956522	0.87826087	0.869565217	0.860869565	0.852173913	0.843478261	0.834782609	0.826086957	0.817391304	0.808695652	0.8	0.791304348	0.782608696	0.773913043	0.765217391	0.756521739	0.747826087	0.739130435	0.730434783	0.72173913	0.713043478	0.704347826	0.695652174	0.686956522	0.67826087	0.669565217	0.660869565	0.652173913	0.643478261	0.634782609	0.626086957	0.617391304	0.608695652	0.6	0.591304348	0.582608696
[dox]=0.5	x	6.44705E-05	7.47751E-05	8.00187E-05	9.17519E-05	0.000147365	0.000197343	0.000204784	0.000271175	0.000274623	0.00030673	0.000417833	0.000434292	0.000449839	0.000479409	0.000514702	0.000615615	0.000660823	0.000714707	0.000727142	0.000803061	0.000822808	0.000963836	0.001028194	0.001058928	0.001131941	0.001507687	0.002023883	0.002102889	0.002199358	0.0025564	0.003366524	0.005274529
	P(x)	0.96875	0.9375	0.90625	0.875	0.84375	0.8125	0.78125	0.75	0.71875	0.6875	0.65625	0.625	0.59375	0.5625	0.53125	0.5	0.46875	0.4375	0.40625	0.375	0.34375	0.3125	0.28125	0.25	0.21875	0.1875	0.15625	0.125	0.09375	0.0625	0.03125	0
[dox]=0.6	x	9.07E-06	9.94E-06	1.017E-05	1.08829E-05	1.78217E-05	2.03399E-05	3.70204E-05	5.71443E-05	5.87126E-05	6.50248E-05	8.64447E-05	9.03606E-05	9.25048E-05	9.31619E-05	0.000101361	0.000105463	0.000119772	0.000147465	0.000182553	0.000183964	0.000186379	0.00025983	0.00026625	0.000291115	0.000299449	0.000311096	0.000418731	0.000437259	0.000437369	0.000446466	0.000465939	0.000532883	0.000534623	0.000555452	0.000693359	0.00075112	0.001010174	0.001023239	0.001225899	0.00123474	0.001309951	0.001642189	0.002186106	0.002240521	0.002884562	0.002909335	0.003147806	0.00399267
	P(x)	0.981818182	0.963636364	0.945454545	0.927272727	0.909090909	0.890909091	0.872727273	0.854545455	0.836363636	0.818181818	0.8	0.781818182	0.763636364	0.745454545	0.727272727	0.709090909	0.690909091	0.672727273	0.654545455	0.636363636	0.618181818	0.6	0.581818182	0.563636364	0.545454545	0.527272727	0.509090909	0.490909091	0.472727273	0.454545455	0.436363636	0.418181818	0.4	0.381818182	0.363636364	0.345454545	0.327272727	0.309090909	0.290909091	0.272727273	0.254545455	0.236363636	0.218181818	0.2	0.181818182	0.163636364	0.145454545	0.127272727
[dox]=0.7	x	6.87E-06	1.01257E-05	2.02514E-05	3.37321E-05	3.77961E-05	5.49641E-05	5.75431E-05	7.21563E-05	0.000110368	0.000117711	0.000149354	0.000294867	0.000431253	0.000463637	0.000546142	0.000578844	0.000592697	0.000612139	0.000809478	0.000847001	0.000881273	0.001490371	0.001565539	0.001828038	0.001991714	0.002949935	0.002968087	0.005950232	0.007312029	0.008724896
	P(x)	0.966666667	0.933333333	0.9	0.866666667	0.833333333	0.8	0.766666667	0.733333333	0.7	0.666666667	0.633333333	0.6	0.566666667	0.533333333	0.5	0.466666667	0.433333333	0.4	0.366666667	0.333333333	0.3	0.266666667	0.233333333	0.2	0.166666667	0.133333333	0.1	0.066666667	0.033333333	0
[dox]=0.9	x	6.90E-06	9.04E-06	1.83909E-05	2.72432E-05	4.89391E-05	8.34843E-05	0.000105121	0.000120908	0.000134262	0.000137728	0.000147127	0.000156888	0.000159167	0.000161638	0.00016502	0.000222305	0.000234607	0.000266759	0.000273708	0.000339695	0.000355095	0.000370609	0.000377119	0.000395404	0.000537813	0.000701805	0.000796906	0.00152531	0.001757932	0.001811276	0.002152783	0.003454416	0.003774689	0.006826023
	P(x)	0.970588235	0.941176471	0.911764706	0.882352941	0.852941176	0.823529412	0.794117647	0.764705882	0.735294118	0.705882353	0.676470588	0.647058824	0.617647059	0.588235294	0.558823529	0.529411765	0.5	0.470588235	0.441176471	0.411764706	0.382352941	0.352941176	0.323529412	0.294117647	0.264705882	0.235294118	0.205882353	0.176470588	0.147058824	0.117647059	0.088235294	0.058823529	0.029411765	0
[dox]=1.1	x	8.99E-06	9.27E-06	0.000161847	0.000243328	0.000253374	0.000261909	0.000524016	0.000858346	0.000960911	0.001078272	0.006266084
	P(x)	0.909090909	0.818181818	0.727272727	0.636363636	0.545454545	0.454545455	0.363636364	0.272727273	0.181818182	0.090909091	0
[truncated: 335 more columns]
