# Supplementary material for: Environmental heterogeneity can tip the population genetics of range expansions
Source: eLife. 2019 Apr 12;8:e44359. doi: 10.7554/eLife.44359 (PMC6513619; doi:10.7554/eLife.44359)
Supplement: Figure 5—source data 1. — ks_values.csv. Source data for panel c (fit parameter ks for various parameter values ρ and k). f0 values.csv Source data for panel d (fit parameter f0 for various parameter values ρ and k). rescaled fMT data.xlsx Source data for panel f (rescaled fMT for various parameter values ρ and k). [file elife-44359-fig5-data1.zip]

Archive with 3 entries (3 files):
- f0_values.csv
- ks_values.csv
- rescaled_fMT_data.xlsx
