# Supplementary material for: Environmental heterogeneity can tip the population genetics of range expansions
Source: eLife. 2019 Apr 12;8:e44359. doi: 10.7554/eLife.44359 (PMC6513619; doi:10.7554/eLife.44359)
Supplement: Figure 5—source data 1. — ks_values.csv. Source data for panel c (fit parameter ks for various parameter values ρ and k). f0 values.csv Source data for panel d (fit parameter f0 for various parameter values ρ and k). rescaled fMT data.xlsx Source data for panel f (rescaled fMT for various parameter values ρ and k). [file elife-44359-fig5-data1.zip › f0_values.csv]

k
0.1	rho	0	0.1	0.2	0.3	0.35	0.375	0.4	0.425	0.45	0.5	0.6	0.8	1
	f0	0.094468925	0.092798359	0.091855039	0.089224572	0.090755644	0.089637854	0.088700539	0.086630466	0.087479696	0.089325651	0.090686526	0.089089244	0.094468925
0.01	rho	0	0.1	0.2	0.3	0.35	0.375	0.4	0.425	0.45	0.5	0.6	0.8	1
	f0	0.095646006	0.092186963	0.089987569	0.088163051	0.08831191	0.090104777	0.094223423	0.098269181	0.10165773	0.104980647	0.100634162	0.090682328	0.095646006
0.001	rho	0	0.1	0.2	0.3	0.35	0.375	0.4	0.425	0.45	0.5	0.6	0.8	1
	f0	0.099656134	0.09200955	0.088154207	0.08859575	0.096732182	0.100616202	0.119656984	0.13153284	0.139368458	0.124795474	0.107320521	0.092179402	0.099656134
0.0001	rho	0	0.1	0.2	0.3	0.35	0.375	0.4	0.425	0.45	0.5	0.6	0.8	1
	f0	0.093961126	0.093061587	0.086488968	0.088929423	0.098766285	0.112453729	0.151123664	0.189462394	0.166429638	0.130448598	0.108497943	0.088030893	0.093961126
0.00001	rho	0	0.1	0.2	0.3	0.35	0.375	0.4	0.425	0.45	0.5	0.6	0.8	1
	f0	0.093412424	0.093067737	0.092435364	0.087480831	0.100317179	0.108225301	0.157054621	0.223258168	0.174676895	0.130268056	0.1086691	0.087656869	0.093412424
0.000001	rho	0	0.1	0.2	0.3	0.35	0.375	0.4	0.425	0.45	0.5	0.6	0.8	1
	f0	0.099343196	0.091630646	0.0868803	0.090801166	0.093068072	0.111561046	0.15971058	0.233123619	0.175225357	0.131398194	0.106140854	0.087768277	0.099343196
0	rho	0	0.1	0.2	0.3	0.35	0.375	0.39	0.4	0.401	0.4025	0.405	0.4075	0.41	0.4125	0.415	0.425	0.45	0.5	0.6	0.8	1
	f0	0.093428736	0.094276468	0.08717255	0.089903425	0.094569163	0.110972279	0.132781196	0.158344241	0.160621623	0.170847711	0.177479996	0.188863658	0.204835386	0.204696401	0.218026116	0	0	0	0	0	0
