# Supplementary material for: Environmental heterogeneity can tip the population genetics of range expansions
Source: eLife. 2019 Apr 12;8:e44359. doi: 10.7554/eLife.44359 (PMC6513619; doi:10.7554/eLife.44359)
Supplement: Figure 5—source data 1. — ks_values.csv. Source data for panel c (fit parameter ks for various parameter values ρ and k). f0 values.csv Source data for panel d (fit parameter f0 for various parameter values ρ and k). rescaled fMT data.xlsx Source data for panel f (rescaled fMT for various parameter values ρ and k). [file elife-44359-fig5-data1.zip › ks_values.csv]

k
0.1	rho	0	0.1	0.2	0.3	0.35	0.375	0.4	0.425	0.45	0.5	0.6	0.8	1
	ks	7.541998785	7.394295426	6.981482413	6.812714372	6.593942103	6.470608067	6.446658255	6.546464599	6.391160639	6.008733399	6.107960306	6.746965968	7.541998785
0.01	rho	0	0.1	0.2	0.3	0.35	0.375	0.4	0.425	0.45	0.5	0.6	0.8	1
	ks	7.619980353	7.321907073	6.735411312	5.879866297	5.406976809	4.771380872	4.701727931	4.053166964	3.753657566	3.567674744	4.244013337	5.997239392	7.619980353
0.001	rho	0	0.1	0.2	0.3	0.35	0.375	0.4	0.425	0.45	0.5	0.6	0.8	1
	ks	7.364966128	7.417239616	6.912371579	5.796647403	4.744729993	3.78235623	2.861116033	2.483509758	2.240754174	2.812305037	3.825933564	5.788911054	7.364966128
0.0001	rho	0	0.1	0.2	0.3	0.35	0.375	0.4	0.425	0.45	0.5	0.6	0.8	1
	ks	7.675051011	7.177620417	6.807220314	5.679113714	4.730453186	3.51709416	2.091232301	1.306243554	1.710714523	2.694030478	3.568393939	5.944552815	7.675051011
0.00001	rho	0	0.1	0.2	0.3	0.35	0.375	0.4	0.425	0.45	0.5	0.6	0.8	1
	ks	7.648418119	7.187558856	6.62011709	5.882052575	4.382943774	3.388646858	1.991490215	1.311470053	1.626308522	2.429623073	3.658247629	6.051488818	7.648418119
0.000001	rho	0	0.1	0.2	0.3	0.35	0.375	0.4	0.425	0.45	0.5	0.6	0.8	1
	ks	7.35072754	7.358143804	6.87201395	5.479186612	4.443845775	3.425643997	1.923903869	0.965463071	1.522776865	2.695936489	4.007394503	6.078501473	7.35072754
0	rho	0	0.1	0.2	0.3	0.35	0.375	0.39	0.4	0.401	0.4025	0.405	0.4075	0.41	0.4125	0.415	0.425	0.45	0.5	0.6	0.8	1
	ks	7.558131886	7.134412072	6.858195456	5.652952961	4.581138773	3.481318669	2.626947631	2.222808428	1.981060856	1.899627548	1.796600989	1.51612006	1.188126341	1.070419296	1.230083629	0	0	0	0	0	0
