# Supplementary material for: Environmental heterogeneity can tip the population genetics of range expansions
Source: eLife. 2019 Apr 12;8:e44359. doi: 10.7554/eLife.44359 (PMC6513619; doi:10.7554/eLife.44359)
Supplement: Figure 6—source data 1. — lineage_fluctuations.csv Source data for panel d (lineage fluctuations l⟂ vs forward time t). T2vsDeltaX data.csv Source data for panel e (mean pair coalescence time T2 vs pair distance Δ⁢x). P(T2) data.csv Source data for panel f (persistence probability U⁢(T2) vs pair coalescence time T2). [file elife-44359-fig6-data1.zip]

Archive with 3 entries (3 files):
- lineage_fluctuations.csv
- P(T2)_data.csv
- T2vsDeltaX_data.csv
