# Supplementary material for: Environmental heterogeneity can tip the population genetics of range expansions
Source: eLife. 2019 Apr 12;8:e44359. doi: 10.7554/eLife.44359 (PMC6513619; doi:10.7554/eLife.44359)
Supplement: Figure 6—source data 1. — lineage_fluctuations.csv Source data for panel d (lineage fluctuations l⟂ vs forward time t). T2vsDeltaX data.csv Source data for panel e (mean pair coalescence time T2 vs pair distance Δ⁢x). P(T2) data.csv Source data for panel f (persistence probability U⁢(T2) vs pair coalescence time T2). [file elife-44359-fig6-data1.zip › lineage_fluctuations.csv]

rho=0			rho=0.4
t	l_perp		t	l_perp
3.35222126	0.382930716		2.421596585	0.241869919
4.744745655	0.458347425		3.257650772	0.38499973
5.969791697	0.548452113		5.123825813	0.428119824
8.523779712	0.74438956		7.203488577	0.551610325
12.09206037	0.940078532		11.32483829	0.738415189
16.75045935	1.132740295		17.49280691	1.085139865
24.02829334	1.415991834		25.53981667	1.534484651
34.66060616	1.780266716		38.10364573	2.244237487
51.08567613	2.456757848		57.12036285	3.187668038
75.06518383	3.135857586		85.69818041	4.806223493
111.3625106	3.947410696		128.216126	6.730029332
165.2788985	5.165528476		192.4071569	9.519143975
246.4036448	6.54503545		288.8930533	13.18471338
368.3137758	8.266513855		433.6293573	17.8696466
			647.2522114	24.29120146
			968.4334141	37.11527134
			1453.669415	51.9168962
			2156.134616	75.62599908
