# Supplementary material for: Environmental heterogeneity can tip the population genetics of range expansions
Source: eLife. 2019 Apr 12;8:e44359. doi: 10.7554/eLife.44359 (PMC6513619; doi:10.7554/eLife.44359)
Supplement: Figure 6—source data 1. — lineage_fluctuations.csv Source data for panel d (lineage fluctuations l⟂ vs forward time t). T2vsDeltaX data.csv Source data for panel e (mean pair coalescence time T2 vs pair distance Δ⁢x). P(T2) data.csv Source data for panel f (persistence probability U⁢(T2) vs pair coalescence time T2). [file elife-44359-fig6-data1.zip › P(T2)_data.csv]

rho=0			rho=rho_c
t	P(t)		t	P(t)
0.001549963	0.997626489		0.001549963	0.978756407
0.004838245	0.989174011		0.004838245	0.903104359
0.009884943	0.97820226		0.009884943	0.804904106
0.014854916	0.969187968		0.014854916	0.724223654
0.019960315	0.961428147		0.019960315	0.654771077
0.024899232	0.953764735		0.024896176	0.586330344
0.029938702	0.946443922		0.029920269	0.521562041
0.035043038	0.939810601		0.035027901	0.46500149
0.039932029	0.932822057		0.039903251	0.410274585
0.045005223	0.92658126		0.044962856	0.366570105
0.050112758	0.921039433		0.050137431	0.333097065
0.055107239	0.914615573		0.054953263	0.29875086
0.059919813	0.907908797		0.059950603	0.2663513
0.065392744	0.902195957		0.065267569	0.244332131
0.070080086	0.89694508		0.070060792	0.228358347
0.075158342	0.892142966		0.075282566	0.214495567
0.079643612	0.88725879		0.079453099	0.202538342
0.084972831	0.881082266		0.08517488	0.189810677
0.089653755	0.875363688		0.089812934	0.179543283
0.09501487	0.870530585		0.094880897	0.170981129
0.099612658	0.866454413		0.099074297	0.164555662
0.105039647	0.862322001		0.104108754	0.159275581
0.109550315	0.857934793		0.109731355	0.152254307
0.114730603	0.853297953		0.115008364	0.143281252
0.120162259	0.848462555		0.119811494	0.13464719
0.125066675	0.843384985		0.125348446	0.12790841
0.130608399	0.838230518		0.130985987	0.122263655
0.13539838	0.832524564		0.134903529	0.11733284
0.139902232	0.827201954		0.14009457	0.113090285
0.145057034	0.822741865		0.143881668	0.110404019
0.150187928	0.818349491		0.150153362	0.10846251
0.155437828	0.814731838		0.155434279	0.105601611
0.16060521	0.81082553		0.159154486	0.10296157
0.16592963	0.807006449		0.165300221	0.101163878
0.170388914	0.801872641		0.171157151	0.098421112
0.174829645	0.795425826		0.174651442	0.095652665
0.179886361	0.791460983		0.179350078	0.094101513
0.185151707	0.789664208		0.18561839	0.091995644
0.188752411	0.787151247		0.190717495	0.089674053
0.195681548	0.783854959		0.195432656	0.088374578
0.200362815	0.778909378		0.200484685	0.085102777
0.204331862	0.769992643		0.204157447	0.080392822
0.209846135	0.762042872		0.210730008	0.077634647
0.214832527	0.755228209		0.214634411	0.074414209
0.220047235	0.748472081		0.220454865	0.071558446
0.224705384	0.744543392		0.223730602	0.070736643
0.230351573	0.741332609		0.229213298	0.06958612
0.234685473	0.738863263		0.234603357	0.06834828
0.239505608	0.736152318		0.239736902	0.06711044
0.244818568	0.732481869		0.245284982	0.065097024
0.250717976	0.729729032		0.252372031	0.063376375
0.254036313	0.725522591		0.252890725	0.061095874
0.260067662	0.719948627		0.260292037	0.058245246
0.264249263	0.715929841		0.264170396	0.056719776
0.269565817	0.710379406		0.268833442	0.055625751
0.274402019	0.705579588		0.275642682	0.054269777
0.279940378	0.702538096		0.27915965	0.052266634
0.284325228	0.697579317		0.284406892	0.050771981
0.290294872	0.693705719		0.29022862	0.050361079
0.294726697	0.689444761		0.294249351	0.049878271
0.298892179	0.683055333		0.298836994	0.048378481
0.304281653	0.676327324		0.304065362	0.045594625
0.309313873	0.671095958		0.30930809	0.043776388
0.316059386	0.666167594		0.316926057	0.043026493
0.320454598	0.661313259		0.320575033	0.042168737
0.324989527	0.655599845		0.324035603	0.041593475
0.330471655	0.650051705		0.330836598	0.041002804
0.334231658	0.647180652		0.335654573	0.040442952
0.338831885	0.643826977		0.338965846	0.039580059
0.346237444	0.640802127		0.346688886	0.038696621
0.349426742	0.639314092		0.355603103	0.03607199
0.355551	0.635767598		0.359646734	0.033529539
0.358853263	0.628971873		0.370900221	0.033503857
0.366206115	0.624872745		0.376921286	0.03286696
0.370058466	0.62299735		0.381893333	0.032111929
0.374126659	0.620824118		0.38414368	0.031495578
0.38019147	0.615675963		0.389264501	0.030709729
0.384241619	0.609393274		0.403811701	0.030149876
0.389745094	0.604103374		0.408738989	0.029857109
0.394431651	0.600899478		0.418360851	0.029631113
0.400553167	0.599870536		0.434490188	0.028917173
0.406560808	0.59709704		0.438825741	0.027941282
0.408818783	0.594102031		0.44675941	0.027335203
0.413531169	0.589769914		0.450615842	0.026261724
0.419483597	0.584427792		0.461523879	0.025008475
0.424853277	0.581168231		0.470539463	0.0246438
0.428345178	0.578021722		0.477006754	0.024464031
0.435391106	0.572905703		0.485122841	0.02421749
0.440231925	0.565884449		0.48766427	0.023683318
0.445654123	0.559008956		0.494503351	0.022840971
0.450026448	0.551640512		0.502353988	0.022265709
0.454086568	0.545588517		0.512852091	0.022080804
0.461106218	0.540606783		0.525889183	0.022014032
0.465494415	0.53668785		0.531259253	0.021885626
0.470226195	0.533122992		0.534800203	0.021500406
0.477196599	0.529194303		0.539911227	0.021074096
0.481480099	0.528281282		0.554315623	0.02080701
0.485291456	0.5274113		0.561673875	0.020622104
0.490165515	0.523699533		0.565848569	0.020406381
0.494614826	0.517333633		0.581423443	0.019908164
0.501087159	0.511534714		0.587295788	0.019348311
0.505464802	0.506559866		0.589733397	0.018988772
0.513183884	0.500401706		0.617068121	0.018701141
0.520876642	0.493832658		0.619270716	0.018464873
0.525889183	0.490495625		0.626390672	0.01790502
0.531221236	0.48969623		0.627702215	0.017278396
0.53425719	0.487167774		0.637524159	0.017047264
0.539946688	0.484205476		0.645028115	0.016821268
0.544863651	0.480112088		0.651168475	0.016574728
0.55075995	0.476305058		0.655633864	0.015727244
0.555118032	0.472583535		0.665243005	0.014890033
0.560605221	0.466996946		0.669194118	0.014443177
0.564207888	0.462189094		0.680782538	0.014052821
0.570525025	0.458664406		0.704897746	0.013359426
0.575435073	0.457259008		0.71426542	0.01266603
0.579792906	0.455461084		0.719833084	0.0123219
0.587295788	0.453756127		0.749146465	0.012008588
0.591258552	0.450109781		0.763216599	0.011690139
0.593424714	0.445869482		0.786854225	0.011381963
0.599941252	0.444474413		0.78780754	0.011202194
0.604606433	0.443640585		0.825373773	0.010842656
0.609984772	0.440427507		0.841794487	0.010580706
0.615180336	0.435383796		0.843474672	0.009697269
0.61983782	0.430587421		0.850861945	0.008741923
0.626058609	0.423668314		0.905284341	0.008587835
0.629246186	0.416563275		0.938651711	0.00856729
0.636330341	0.411994151		0.954670378	0.008521064
0.638341232	0.407035372		0.966805863	0.008284796
0.645363032	0.39819037		0.968946993	0.007416767
0.649263354	0.390529828		1	0.00336939
0.655663618	0.385282968
0.65933625	0.380541684
0.665100635	0.376214158
0.669328107	0.372310719
0.679735173	0.365854722
0.690369491	0.360526373
0.70468656	0.357682292
0.70838344	0.354785414
0.714641849	0.350941083
0.720506512	0.342408838
0.723927843	0.337499412
0.730653437	0.336937597
0.735190749	0.334954314
0.739200026	0.331580554
0.749146465	0.328915519
0.753212432	0.326751469
0.76090777	0.322887053
0.764341746	0.318012632
0.768838869	0.31279963
0.774525633	0.307691646
0.785624684	0.303628672
0.788868077	0.300815005
0.80723	0.298848939
0.808518358	0.296804827
0.813739347	0.293619869
0.821274047	0.291107482
0.82544545	0.286671495
0.833275104	0.280018088
0.841368663	0.270582578
0.844364587	0.260065329
0.850291796	0.24952283
0.85519	0.239985171
0.860915278	0.236988441
0.864433921	0.235087796
0.873981273	0.231290522
0.878225513	0.229133359
0.889441619	0.225173681
0.895084118	0.220081191
0.900322949	0.210945812
0.905390158	0.201625075
0.908751661	0.197734261
0.915273408	0.192632015
0.922249943	0.189137169
0.923689261	0.186551327
0.93017279	0.183784717
0.937547876	0.18152598
0.944842492	0.179405543
0.948639358	0.175964641
0.955683316	0.170623666
0.958782313	0.167513311
0.966660635	0.165016992
0.969342049	0.155692812
0.981199984	0.146677945
0.988168301	0.139403041
0.993611186	0.133683315
0.999970153	0.066661464
