# Supplementary material for: Environmental heterogeneity can tip the population genetics of range expansions
Source: eLife. 2019 Apr 12;8:e44359. doi: 10.7554/eLife.44359 (PMC6513619; doi:10.7554/eLife.44359)
Supplement: Figure 6—source data 1. — lineage_fluctuations.csv Source data for panel d (lineage fluctuations l⟂ vs forward time t). T2vsDeltaX data.csv Source data for panel e (mean pair coalescence time T2 vs pair distance Δ⁢x). P(T2) data.csv Source data for panel f (persistence probability U⁢(T2) vs pair coalescence time T2). [file elife-44359-fig6-data1.zip › T2vsDeltaX_data.csv]

rho=0			rho=rho_c
dx	T2		dx	T2
0	0.009671685		0	0
0.004709058	0.061169671		0.015180981	0.047922046
0.009788192	0.149444582		0.019967639	0.062794542
0.014988482	0.223605646		0.02497591	0.078435282
0.020291245	0.28565753		0.02997799	0.094035624
0.025160982	0.336283407		0.034982271	0.109353049
0.029980112	0.379598399		0.03998086	0.124459077
0.035095082	0.418438063		0.044985852	0.140358647
0.040211752	0.456855894		0.049986892	0.156606757
0.045078373	0.487978415		0.054986236	0.172421772
0.050044456	0.51608714		0.059988371	0.186474538
0.055116905	0.544018407		0.064986033	0.201851523
0.059886894	0.569323009		0.069984785	0.215992563
0.064751348	0.592486514		0.074984908	0.231489729
0.069937822	0.615645084		0.079986075	0.246314713
0.075095202	0.638330494		0.084988143	0.260485307
0.080062982	0.655889037		0.089991757	0.273602247
0.08503786	0.675107093		0.094990887	0.288378643
0.090107028	0.690694171		0.099988974	0.300575247
0.095073086	0.707333767		0.104991472	0.313652786
0.100027004	0.721649194		0.109995277	0.325551625
0.105150149	0.733651086		0.115001129	0.335069197
0.110131259	0.74705018		0.11999812	0.345666501
0.114962568	0.759749076		0.124997863	0.357911385
0.119880015	0.769012439		0.130000783	0.368437059
0.124903768	0.781218954		0.135007232	0.378229051
0.129952151	0.79129398		0.140005803	0.387934667
0.134899857	0.798849554		0.145007645	0.397260141
0.139952798	0.80883091		0.150002632	0.408198566
0.145007722	0.817654957		0.154998444	0.419594006
0.149932957	0.824072087		0.159994506	0.427522866
0.155012902	0.832172809		0.164997099	0.436320693
0.160083978	0.839788971		0.169998905	0.447000584
0.165019266	0.847173303		0.17499894	0.456445637
0.169972502	0.852823489		0.179996084	0.465224784
0.175038743	0.857939932		0.184990878	0.47343388
0.180049183	0.864405114		0.189997898	0.480663834
0.184933459	0.870248145		0.195000177	0.489593025
0.189971559	0.875594721		0.199997914	0.497874177
0.195037799	0.880629071		0.204996481	0.506010734
0.199998525	0.885563759		0.209991934	0.514220409
0.204950451	0.889080947		0.214994782	0.524568702
0.209983449	0.893660322		0.220004142	0.533939601
0.215010268	0.898061462		0.225001898	0.544168355
0.219954136	0.901539415		0.23000024	0.556687456
0.224957537	0.904522361		0.234994865	0.567700762
0.230045817	0.908656349		0.239994505	0.577593858
0.235047702	0.91193313		0.244998267	0.585097246
0.239995284	0.914931733		0.24999038	0.590192015
0.245010694	0.91799693		0.254987741	0.598268926
0.249975483	0.921383785		0.259987178	0.604504013
0.254904957	0.923760983		0.264985355	0.609391474
0.259989587	0.926224129		0.269987894	0.616001288
0.26508916	0.929440901		0.274984759	0.62268233
0.269992261	0.93147751		0.279981549	0.631702649
0.274940473	0.933488174		0.284988046	0.641311704
0.280031066	0.935861467		0.289987601	0.65033027
0.285018581	0.938213689		0.294990539	0.658178182
0.289974659	0.939808103		0.299992946	0.663867804
0.295034241	0.941711197		0.304997409	0.671052466
0.300040146	0.943619244		0.30999838	0.678710451
0.30493732	0.94534875		0.315001384	0.685876123
0.309970561	0.94713785		0.319997373	0.691713248
0.315039858	0.948789442		0.324997663	0.697869617
0.320006535	0.950445928		0.329997444	0.704460067
0.32498653	0.951416602		0.334995858	0.712735751
0.330003373	0.953254096		0.339988099	0.719933716
0.335041017	0.954815789		0.344986417	0.726358881
0.340012086	0.955722258		0.349989332	0.732030372
0.345013717	0.957206813		0.354991199	0.738485407
0.350064864	0.958336451		0.359988063	0.742255538
0.355029092	0.959939581		0.364987857	0.745528262
0.359971321	0.960714934		0.369990319	0.747230388
0.364955324	0.961858121		0.374995516	0.747767784
0.36998273	0.962920782		0.380003014	0.748048407
0.374960533	0.964031041		0.385006882	0.748196845
0.379964448	0.964921538		0.39000802	0.74883929
0.385039125	0.966222497		0.395013019	0.750270138
0.390005841	0.967343173		0.40001343	0.752603095
0.394951922	0.967784221		0.405011383	0.757179691
0.400027736	0.968555685		0.410010087	0.761662645
0.405062879	0.969558139		0.41500735	0.766612224
0.41001398	0.970392511		0.420003035	0.771541442
0.41502544	0.970988391		0.42499998	0.776669015
0.420056039	0.971777332		0.430000126	0.780790218
0.424988002	0.97265444		0.435001503	0.785175482
0.429933975	0.973222187		0.440003125	0.789443207
0.434974708	0.974001758		0.445005538	0.795159998
0.439977319	0.97465113		0.44999792	0.799390508
0.444940185	0.975446253		0.45499754	0.803508188
0.44996458	0.975933481		0.460002059	0.80684632
0.45502609	0.976634164		0.464995109	0.810322102
0.460024111	0.977093262		0.469996997	0.81343307
0.465003098	0.977713302		0.474999556	0.81558381
0.470051802	0.978255306		0.479993801	0.816894316
0.475062712	0.978806339		0.485004135	0.818820216
0.480014699	0.97904053		0.490002216	0.821620899
0.485019533	0.979601857		0.495004741	0.824240628
0.49001743	0.980058261		0.500008085	0.82726367
0.494936197	0.980385261		0.505001042	0.82980128
0.499962879	0.98084355		0.510001013	0.832834414
0.505016422	0.981322941		0.515003818	0.836388766
0.509993841	0.981812678		0.52000349	0.840953654
0.51495725	0.982165999		0.525000525	0.844436077
0.52000418	0.982627247		0.5299937	0.847930869
0.525051348	0.982889251		0.534994406	0.851905674
0.530012614	0.98347991		0.539995249	0.855821082
0.53504591	0.983863563		0.544994337	0.858839107
0.540075926	0.984298012		0.549997223	0.861443347
0.545030121	0.984632231		0.554989122	0.86282603
0.549933517	0.984862188		0.559992739	0.864869037
0.554948888	0.985181134		0.565000102	0.867728514
0.560013859	0.985596717		0.570002917	0.869614856
0.56500059	0.98588938		0.575005119	0.872506819
0.569983365	0.986089037		0.580008062	0.875539167
0.574996442	0.986388132		0.58500304	0.878616074
0.580026651	0.986721842		0.590006009	0.881972513
0.584991213	0.987037705		0.595000825	0.885171404
0.590027343	0.987206503		0.599993352	0.887656242
0.59506851	0.987494385		0.604992814	0.890585841
0.600016007	0.987824388		0.609991607	0.893161138
0.604985117	0.988071195		0.614991649	0.89594911
0.610000655	0.988290442		0.619993706	0.898137328
0.614958734	0.9885062		0.624993	0.900442851
0.619935686	0.988738411		0.629999298	0.902406794
0.624986072	0.988890777		0.63500683	0.904316467
0.630003321	0.989188453		0.640001538	0.906298154
0.634987248	0.989454472		0.645005039	0.907234786
0.640025161	0.989655285		0.649999543	0.907686845
0.645087537	0.989904972		0.654996071	0.909257729
0.650041849	0.990121437		0.660000803	0.910755564
0.655027097	0.990348612		0.664997962	0.912420959
0.660037915	0.990463932		0.66999221	0.913861454
0.665017357	0.990644275		0.675001195	0.915293731
0.669961423	0.990879846		0.680000711	0.91774708
0.674925799	0.991088397		0.684998238	0.920631395
0.679958275	0.991228853		0.69000831	0.922526481
0.684939685	0.991423031		0.695010196	0.92461993
0.689966217	0.991569627		0.700009813	0.92765609
0.695028636	0.991754903		0.705009789	0.930627853
0.700043894	0.991888017		0.710004839	0.933634073
0.70501098	0.992075433		0.71500328	0.936055389
0.710009	0.992256698		0.720010406	0.937766365
0.71504239	0.992441798		0.72500657	0.940076392
0.720005846	0.992546802		0.73000355	0.941484218
0.724986251	0.992689561		0.735011943	0.942782696
0.730020131	0.992822491		0.740012225	0.943798728
0.735004628	0.993007492		0.745013914	0.9450798
0.739933987	0.993181373		0.750018477	0.946639031
0.74495419	0.993239479		0.755014533	0.948430793
0.75001941	0.993375761		0.760014781	0.949429566
0.754967621	0.993520456		0.765013311	0.950902441
0.759958061	0.993722091		0.770007363	0.952181214
0.765022017	0.99384091		0.775012696	0.953470737
0.770034846	0.994011654		0.780010959	0.954577096
0.775000051	0.994143006		0.785010622	0.955461826
0.780022428	0.994265959		0.790008832	0.956697614
0.785067738	0.994333577		0.795009364	0.958038442
0.790037026	0.99444162		0.800005292	0.9595269
0.794995721	0.994530039		0.805006948	0.960691644
0.800003228	0.99467242		0.810002261	0.961679516
0.805010972	0.994834371		0.815002042	0.962464743
0.809983836	0.994981332		0.819999219	0.963302279
0.814981885	0.995087421		0.825000385	0.963805147
0.820019003	0.995104975		0.830000149	0.964497796
0.824981658	0.995191435		0.835003385	0.965132409
0.829970595	0.995292485		0.840004976	0.965895353
0.835037016	0.995413277		0.84500426	0.967199941
0.840066016	0.99554066		0.850004738	0.968506841
0.845031532	0.995613777		0.855006169	0.96958693
0.850043247	0.995692158		0.860012276	0.970568245
0.85506286	0.995749609		0.865011797	0.971208943
0.859986774	0.995826034		0.870014652	0.971372459
0.864974222	0.995950364		0.875009596	0.971485565
0.870033092	0.996103802		0.880009724	0.971252416
0.875028199	0.996276363		0.885014373	0.970766507
0.880009427	0.996311602		0.890009078	0.970408572
0.885064609	0.996408708		0.895002926	0.970421619
0.890077368	0.996530158		0.900005147	0.970681731
0.895020306	0.99657159		0.90500269	0.971332491
0.90002757	0.996666943		0.910005125	0.971933301
0.905044007	0.996767502		0.91500697	0.972479197
0.910031283	0.996796642		0.920000908	0.973433756
0.914973451	0.996804126		0.925004254	0.974361054
0.919913134	0.996852754		0.930002508	0.974922268
0.924918092	0.996958821		0.934999322	0.975498036
0.929872356	0.997039949		0.939995623	0.975738423
0.934825442	0.997156209		0.944996716	0.976016873
0.939831486	0.99720547		0.949995153	0.976351432
0.944862128	0.997358539		0.954995068	0.976807832
0.949858314	0.997415684		0.959997029	0.976893763
0.954860056	0.997580522		0.965001086	0.977197812
0.959836876	0.9977053		0.969997997	0.977300463
0.964770287	0.997935201		0.975002482	0.977347715
0.969707458	0.998110788		0.980007309	0.977755145
0.974699986	0.998250724		0.984925746	0.977842599
0.979579953	0.998314414
0.984552974	0.998383272
0.989134681	0.998003051
0.994979638	0.999644268
1	1
