# Supplementary material for: Environmental heterogeneity can tip the population genetics of range expansions
Source: eLife. 2019 Apr 12;8:e44359. doi: 10.7554/eLife.44359 (PMC6513619; doi:10.7554/eLife.44359)
Supplement: Figure 6—figure supplement 1—source data 1. [file elife-44359-fig6-figsupp1-data1.zip]

Archive with 2 entries (2 files):
- anisotropy_exponent.csv
- clone_angles.csv
