# Supplementary material for: Environmental heterogeneity can tip the population genetics of range expansions
Source: eLife. 2019 Apr 12;8:e44359. doi: 10.7554/eLife.44359 (PMC6513619; doi:10.7554/eLife.44359)
Supplement: Figure 6—figure supplement 1—source data 1. [file elife-44359-fig6-figsupp1-data1.zip › anisotropy_exponent.csv]

0.	0.6659127244731431
0.1	0.7041815103983552
0.2	0.7313119139239229
0.3	0.8058659343780065
0.35	0.8696018185578077
0.38	0.918989265954228
0.39	0.9517176914573132
