# Supplementary material for: Environmental heterogeneity can tip the population genetics of range expansions
Source: eLife. 2019 Apr 12;8:e44359. doi: 10.7554/eLife.44359 (PMC6513619; doi:10.7554/eLife.44359)
Supplement: Figure 6—figure supplement 1—source data 1. [file elife-44359-fig6-figsupp1-data1.zip › clone_angles.csv]

rho=0	0.242539689	-0.127518129	-0.081635118	-0.138961099	0.205053411	0.023519533	-1.231792171	-1.278110934	0.311714843	0.069043626	-0.337905001	-0.020630859	1.547951671	-0.117993338	-0.196324196	-0.10665323	-0.059465041	0.049374269	-1.358968912	-0.358358487	1.108695561	-1.360574668	-0.008590418	-0.02558554	-0.048714073	-0.162761202	0.157163402	1.263363216	0.049258805	-1.486096658	0.079506583	-0.198312895	-0.239293964	-0.055602207	-0.135344948	-0.071709878	0.515423178	0.073713982	-0.075898894	0.049641682	0.158142507	-0.110794824	-0.159813504	-0.048526821	0.048917221	0.044035806	-0.035306173	0.025333315	0.007482612
rho=0.1	0.103214506	0.403274097	0.196497887	0.341401765	-0.205990022	0.168652366	-0.472081186	0.269459519	-0.200349912	-0.021617212	-0.010103868	-0.09087114	0.02081388	-0.407889491	-0.009134605	0.0240374	-0.453878209	-0.154763771	0.388850935	-0.05512834	1.06655544	-0.016950738	0.171637651	-0.470687514	0.318536329	-0.190325976	-0.378827804	0.046922582	0.216187986	0.363805407	-0.273795858	0.419928455	1.1964753	0.147709726	-0.166079127	1.379405296	0.064368385	-1.407396737	-0.062364329	-0.409887854	0.082097437	-0.077142733	0.050030424	0.291465916	-0.146258007	0.009082333	-0.110490578	0.078201336	0.047538062
rho=0.2	-0.527179342	0.469669743	0.452447437	-0.01730158	1.336316257	-1.098836084	-0.761341804	-0.276054263	-0.588419923	0.901513191	-0.093083186	0.448697628	0.641829969	-0.23157646	-0.013455956	-0.020287394	-0.736666235	-0.047449906	-0.204044029	0.466747553	-1.311160881	-0.176895458	0.173883437	-0.042074087	0.513594224	0.10697795	-0.221293262	-0.229336464	-0.074456865	0.486084231	0.207443371	1.42047198	-1.294216995	0.01228644	-0.254178475	-0.299809683	-0.214087265	-0.081647189	-0.220347784	-0.042770161	-0.095554983	0.02094301	0.179500556	-0.02573191	0.121878295	0.115354338	-0.013159344	0.151307716	-0.012067641
rho=0.3	-0.45062348	0.697425716	-0.412838682	0.068559207	0.951158707	0.397502632	0.174930832	0.112374285	-1.201419829	0.020980815	0.516183037	0.252019977	-0.123149575	-0.577831555	-0.228305991	-0.058948022	-1.151611608	0.420958024	-1.011233249	-1.157100021	-0.628308061	0.412891438	0.197440747	0.039446251	0.020089655	-0.436014413	0.637941251	1.403935206	-0.037434591	-0.071176877	-0.491498772	0.092887673	-0.08312265	0.066817052	-0.416071162	-0.326517431	0.106744746	0.276683688	0.114698999	-0.053231996	0.103442385	0.069878095	-1.428658264	-0.058594256	0.024377096	-0.105842424	-0.369463493	-0.147537021	-0.034901088
rho=0.35	-0.910313812	-0.088025883	0.05331712	1.319287498	-0.422094486	-1.044457178	-0.132824009	-0.55282744	-0.066096089	0.706171783	0.384037084	-0.672435187	-0.189616529	0.541054926	0.729028775	1.141499655	-0.955038845	-0.99909586	0.702865122	-0.227564739	0.027606	0.627179105	0.598414411	0.06115568	0.68186922	0.585424703	-0.218137869	-0.141864815	0.165931295	0.184677629	0.128064078	0.957510261	-0.440216046	-0.581712561	0.821682682	-0.578648399	-1.110693141	0.031655962	0.208894492	0.133691655	-0.62247009	-1.328163792	0.256709571	0.015862971	0.254500835	-0.981678205	0.257381499	0.441480438	0.215093896
rho=0.38	-0.515195083	0.871740095	-0.565656288	-0.032870538	-0.258122312	-0.250571765	-0.439246619	0.681491769	-0.593061223	-0.03043662	-0.828633058	-0.250355153	-0.769105132	-0.651977421	-0.693482826	0.676031274	0.311771941	0.975427209	-0.388613783	-0.1528193	0.136692854	-0.278235628	0.490707852	-1.277212822	-0.773693027	-0.426103211	-0.106282518	0.291422067	-0.509412428	-0.642377063	0.93091796	0.108286501	-0.980401499	-1.035072166	-0.953712326	0.110637786	-0.25717248	-0.057536892	0.179305982	0.960505719	0.418876125	0.196716926	-0.38505661	0.253224651	-0.232488984	0.120459389	-0.023599577	0.921421693	-0.394090948
rho=0.39	0.700514435	0.037599103	0.940367592	-0.395461784	0.632977848	-0.680689914	1.448418797	-0.027244261	-1.14669632	-0.603720454	-0.369782523	-0.854628506	0.79504566	0.132993053	-1.137612986	-0.410349001	-0.036279775	1.037153296	0.177151947	0.164726785	0.459108386	0.306729723	-0.760189689	-0.551104906	0.290693328	-0.066640307	1.211652951	0.149782301	-0.274946139	1.029389274	0.35273637	-0.14193566	1.007670703	0.520978074	0.473194215	0.440172593	1.295411924	0.824871834	0.365006167	0.181259273	-0.235894348	-1.34233688	-0.025337657	0.593599638	0.270768675	-0.41331633	-0.394903203	0.130651892	-0.719803208
[truncated: 1,209 more columns]
